# Supplementary material for: US National Institutes of Health Prioritization of SARS-CoV-2 Variants
Source: Emerg Infect Dis. 2023 May;29(5):e221646. doi: 10.3201/eid2905.221646 (PMC10124642; doi:10.3201/eid2905.221646)
Supplement: Appendix 1 — US National Institutes of Health SARS-CoV-2 assessment of Viral Evolution Early Detection prioritization summary. [file 22-1646-Techapp-s1.xlsx]

## Sheet: Variants 2023-02-10
Article DOI: https://doi.org/10.3201/eid2905.221646
US National Institutes of Health Prioritization of SARS-CoV-2 Variants
PANGO designation(s)		First IDed in		Priority																						H69	V70	Y144	K147	W152	F157	I210	G257		G339	R346	K417	N440	K444	G446	L452	N460	F486	Q493		N658			Substitutions (relative to Wu-1 - deletions indicated by -)
				APR	JUN	AUG	OCT	NOV	DEC	JAN	FEB	MAR	APR	MAY	JUN	JUL	AUG	SEP	OCT	NOV	DEC	JAN	FEB			NTD									RBD											Furin
	Current Prioritisation (2023-02-10)
	RBD: Incremental substitutions from widely circulating lineages
XBB.1.5	XBB + G252V + S486P																				3	1	1			.	.	-	.	.	.	.	.		H	T	N	K	.	S	.	K	P	.		.			T19I, L24-, P25-, P26-, A27S, V83A, G142D, Y144-, H146Q, Q183E, V213E, G252V, G339H, R346T, L368I, S371F, S373P, S375F, T376A, D405N, R408S, K417N, N440K, V445P, G446S, N460K, S477N, T478K, E484A, F486P, F490S, Q498R, N501Y, Y505H, D614G, H655Y, N679K, P681H, N764K, D796Y, Q954H, N969K
CH.1.1	BA.2.75 + R346T + K444T + L452R + F486S																				2	2	1			.	.	.	E	R	L	V	S		H	T	N	K	T	S	R	K	S	.		.			T19I, L24-, P25-, P26-, A27S, G142D, K147E, W152R, F157L, I210V, V213G, G257S, G339H, R346T, S371F, S373P, S375F, T376A, D405N, R408S, K417N, N440K, K444T, G446S, L452R, N460K, S477N, T478K, E484A, F486S, Q498R, N501Y, Y505H, D614G, H655Y, N679K, P681H, N764K, D796Y, Q954H, N969K
XBF & CJ.1 (XBF is a CJ.1 recombinant with CJ.1 Spike)	XBF / BA.2.75 + R346T + F486P + F490S	Australia																					1			.	.	.	E	R	L	V	S		H	T	N	K	.	S	.	K	P	.		.			T19I, L24-, P25-, P26-, A27S, G142D, K147E, W152R, F157L, I210V, V213G, G257S, G339H, R346T, S371F, S373P, S375F, T376A, D405N, R408S, K417N, N440K, G446S, N460K, S477N, T478K, E484A, F486P, F490S, Q498R, N501Y, Y505H, D614G, H655Y, N679K, P681H, N764K, D796Y, Q954H, N969K
DS.1	BA.2.75 + R346T + K356T + R403K + F486S + F490S (BN.1.3.1 + R403K + F486S)	US, Ireland																					1			.	.	.	E	R	L	V	S		H	T	N	K	.	S	.	K	S	.		.			T19I, L24-, P25-, P26-, A27S, G142D, K147E, W152R, F157L, I210V, V213G, G257S, G339H, R346T, K356T, S371F, S373P, S375F, T376A, R403K, D405N, R408S, K417N, N440K, G446S, N460K, S477N, T478K, E484A, F486S, F490S, Q498R, N501Y, Y505H, D614G, H655Y, N679K, P681H, N764K, D796Y, Q954H, N969K
BN.1, BN.1.5, BN.1.3, BN.2	BA.2.75 + R346T + K356T + F490S																			2	2	3	2			.	.	.	E	R	L	V	S		H	T	N	K	.	S	.	K	.	.		.			T19I, L24-, P25-, P26-, A27S, G142D, K147E, W152R, F157L, I210V, V213G, G257S, G339H, R346T, K356T, S371F, S373P, S375F, T376A, D405N, R408S, K417N, N440K, G446S, N460K, S477N, T478K, E484A, F490S, Q498R, N501Y, Y505H, D614G, H655Y, N679K, P681H, N764K, D796Y, Q954H, N969K
BR.2, BR.2.1	BA.2.75 + R346T + L452R + F486I																				2	3	2			.	.	.	E	R	L	V	S		H	T	N	K	.	S	R	K	I	.		.			T19I, L24-, P25-, P26-, A27S, G142D, K147E, W152R, F157L, I210V, V213G, G257S, G339H, R346T, S371F, S373P, S375F, T376A, D405N, R408S, K417N, N440K, G446S, L452R, N460K, S477N, T478K, E484A, F486I, Q498R, N501Y, Y505H, D614G, H655Y, N679K, P681H, N764K, D796Y, Q954H, N969K
XBC.1	XBC + L452M																				3	3	3			.	.	-	.	.	-	.	.		.	.	N	K	.	S	M	.	P	.		.			T19I, P25S, G142D, Y144-, E156-, F157-, R158G, P209L, L212S, D215H, A222V, A243-, L244-, S256L, S371F, S373P, S375F, T376A, D405N, R408S, K417N, N440K, G446S, L452M, S477N, T478K, E484A, F486P, Q498R, N501Y, Y505H, D614G, H655Y, N679K, P681H, N703I, N764K, D796Y, Q954H, N969K
BQ.1	BA.5 + K444T + N460K																			2	1	3	3			-	-	.	.	.	.	.	.		D	.	N	K	T	.	R	K	V	.		.			T19I, L24-, P25-, P26-, A27S, H69-, V70-, G142D, V213G, G339D, S371F, S373P, S375F, T376A, D405N, R408S, K417N, N440K, K444T, L452R, N460K, S477N, T478K, E484A, F486V, Q498R, N501Y, Y505H, D614G, H655Y, N679K, P681H, N764K, D796Y, Q954H, N969K
	Many substitutions relative to widely circulating lineages / recombinants
XAY.2	BA.2 / AY.42 chimera	Denmark, Germany, Sweden, others...																					3			.	.	.	.	L	-	.	.		D	.	N	K	.	D	R	.	P	.		.			L18F, T19R, R21G, T95I, G142D, W152L, E156G, F157-, R158-, F186L, V213G, G339D, S371F, S373P, S375F, T376A, D405N, R408S, K417N, N440K, G446D, L452R, S477N, T478K, E484A, F486P, Q498R, N501Y, Y505H, D614G, P621S, H655Y, N679K, P681H, A706V, N764K, D796Y, Q954H, N969K, T1117I
	NTD: Incremental substitutions from widely circulating lineages
CH.1.1.1	CH.1.1 + N185D	UK																					1			.	.	.	E	R	L	V	S		H	T	N	K	T	S	R	K	S	.		.			T19I, L24-, P25-, P26-, A27S, G142D, K147E, W152R, F157L, N185D, I210V, V213G, G257S, G339H, R346T, S371F, S373P, S375F, T376A, D405N, R408S, K417N, N440K, K444T, G446S, L452R, N460K, S477N, T478K, E484A, F486S, Q498R, N501Y, Y505H, D614G, H655Y, N679K, P681H, N764K, D796Y, Q954H, N969K
BQ.1.1.22, BQ.1.1.20, BQ.1.18, BQ.1.1.13, BQ.1.1.10, etc	BA.5 + Y144- + R346T + K444T + N460K (=BQ.1.1 + Y144-)																				1	1	1			-	-	-	.	.	.	.	.		D	T	N	K	T	.	R	K	V	.		.			T19I, L24-, P25-, P26-, A27S, H69-, V70-, G142D, Y144-, V213G, G339D, R346T, S371F, S373P, S375F, T376A, D405N, R408S, K417N, N440K, K444T, L452R, N460K, S477N, T478K, E484A, F486V, Q498R, N501Y, Y505H, D614G, H655Y, N679K, P681H, N764K, D796Y, Q954H, N969K
XBB.1	XBB + G252V	Singapore																		1	1	1	2			.	.	.	.	.	.	.	.		H	T	N	K	.	S	.	K	S	.		.			T19I, L24-, P25-, P26-, A27S, V83A, G142D, Y145Q, H146-, Q183E, V213E, G252V, G339H, R346T, L368I, S371F, S373P, S375F, T376A, D405N, R408S, K417N, N440K, V445P, G446S, N460K, S477N, T478K, E484A, F486S, F490S, Q498R, N501Y, Y505H, D614G, H655Y, N679K, P681H, N764K, D796Y, Q954H, N969K
BQ.1.23, BQ.1.8, BQ.1.26	BA.5 + Y144- + K444T + N460K																			2	1	3	2			-	-	-	.	.	.	.	.		D	.	N	K	T	.	R	K	V	.		.			T19I, L24-, P25-, P26-, A27S, H69-, V70-, G142D, Y144-, V213G, G339D, S371F, S373P, S375F, T376A, D405N, R408S, K417N, N440K, K444T, L452R, N460K, S477N, T478K, E484A, F486V, Q498R, N501Y, Y505H, D614G, H655Y, N679K, P681H, N764K, D796Y, Q954H, N969K
XBB.2	XBB + D253G																					2	3			.	.	.	.	.	.	.	.		H	T	N	K	.	S	.	K	S	.		.			T19I, L24-, P25-, P26-, A27S, V83A, G142D, Y145Q, H146-, Q183E, V213E, D253G, G339H, R346T, L368I, S371F, S373P, S375F, T376A, D405N, R408S, K417N, N440K, V445P, G446S, N460K, S477N, T478K, E484A, F486S, F490S, Q498R, N501Y, Y505H, D614G, H655Y, N679K, P681H, N764K, D796Y, Q954H, N969K
BQ.1.13.1	BA.5 + Y144- + F157L + K444T + N460K	Austria																					3			-	-	-	.	.	L	.	.		D	.	N	K	T	.	R	K	V	.		.			T19I, L24-, P25-, P26-, A27S, H69-, V70-, G142D, Y144-, F157L, V213G, G339D, S371F, S373P, S375F, T376A, D405N, R408S, K417N, N440K, K444T, L452R, N460K, S477N, T478K, E484A, F486V, Q498R, N501Y, Y505H, D614G, H655Y, N679K, P681H, N764K, D796Y, Q954H, N969K
BN.1.3 (minor variant)	BA.2.75 + E147Q + R346T + K356T + F490S																				3	3	3			.	.	.	Q	R	L	V	S		H	T	N	K	.	S	.	K	.	.		.			T19I, L24-, P25-, P26-, A27S, G142D, K147Q, W152R, F157L, I210V, V213G, G257S, G339H, R346T, K356T, S371F, S373P, S375F, T376A, D405N, R408S, K417N, N440K, G446S, N460K, S477N, T478K, E484A, F490S, Q498R, N501Y, Y505H, D614G, H655Y, N679K, P681H, N764K, D796Y, Q954H, N969K
	Other: Incremental substitutions from widely circulating lineages
BQ.1.3	BA.5 + K444T + N460K + E619Q																					3	3			-	-	.	.	.	.	.	.		D	.	N	K	T	.	R	K	V	.		.			T19I, L24-, P25-, P26-, A27S, H69-, V70-, G142D, V213G, G339D, S371F, S373P, S375F, T376A, D405N, R408S, K417N, N440K, K444T, L452R, N460K, S477N, T478K, E484A, F486V, Q498R, N501Y, Y505H, D614G, E619Q, H655Y, N679K, P681H, N764K, D796Y, Q954H, N969K
BA.5.2.48 (minor variant)	BA.5 + A570S	China																					3			-	-	.	.	.	.	.	.		D	.	N	K	.	.	R	.	V	.		.			T19I, L24-, P25-, P26-, A27S, H69-, V70-, G142D, V213G, G339D, S371F, S373P, S375F, T376A, D405N, R408S, K417N, N440K, L452R, S477N, T478K, F486V, E484A, Q498R, N501Y, Y505H, A570S, D614G, H655Y, N679K, P681H, N764K, D796Y, Q954H, N969K
	Ongoing investigations
BA.2.75.2	BA.2.75 + R346T + F486S + D1199N	India																1	1	1	3			Ongoing		.	.	.	E	R	L	V	S		H	T	N	K	.	S	.	K	S	.		.			T19I, L24-, P25-, P26-, A27S, G142D, K147E, W152R, F157L, I210V, V213G, G257S, G339H, R346T, S371F, S373P, S375F, T376A, D405N, R408S, K417N, N440K, G446S, N460K, S477N, T478K, E484A, F486S, Q498R, N501Y, Y505H, D614G, H655Y, N679K, P681H, N764K, D796Y, Q954H, N969K, D1199N
BQ.1.1, BQ.1.1.3	BA.5 + R346T + K444T + N460K	TX, USA																	1	1	1	1		Ongoing		-	-	.	.	.	.	.	.		D	T	N	K	T	.	R	K	V	.		.			T19I, L24-, P25-, P26-, A27S, H69-, V70-, G142D, V213G, G339D, R346T, S371F, S373P, S375F, T376A, D405N, R408S, K417N, N440K, K444T, L452R, N460K, S477N, T478K, E484A, F486V, Q498R, N501Y, Y505H, D614G, H655Y, N679K, P681H, N764K, D796Y, Q954H, N969K
XBB	XBB (BJ.1/BM.1.1.1 (=BA.2.75.3.1.1.1) recombinant with breakpoint in S1 between 446 and 460)	Singapore																	1	1	1	2		Ongoing		.	.	-	.	.	.	.	.		H	T	N	K	.	S	.	K	S	.		.			T19I, L24-, P25-, P26-, A27S, V83A, G142D, Y144-, H146Q, Q183E, V213E, G339H, R346T, L368I, S371F, S373P, S375F, T376A, D405N, R408S, K417N, N440K, V445P, G446S, N460K, S477N, T478K, E484A, F486S, F490S, Q498R, N501Y, Y505H, D614G, H655Y, N679K, P681H, N764K, D796Y, Q954H, N969K
	Well Studied
	B.1.617.2 (Delta) partial backbone (and also some AY.3)	India			1																			Well studied		.	.	.	.	.	-	.	.		.	.	.	.	.	.	R	.	.	.		.			T19R, G142D, E156-, F157-, R158G, L452R, T478K, D614G, P681R, D950N (E156-, F157-, R158G is equivalent to E156G, F157-, R158-)
	P.1 (Gamma)	Brazil		1																				Well studied		.	.	.	.	.	.	.	.		.	.	T	.	.	.	.	.	.	.		.			L18F, T20N, P26S, D138Y, R190S, K417T, E484K, N501Y, D614G, H655Y, T1027I, V1176F
	B.1.351 (Beta)	South Africa		1																				Well studied		.	.	.	.	.	.	.	.		.	.	N	.	.	.	.	.	.	.		.			L18F, D80A, D215G, L241-, L242-, A243-, K417N, E484K, N501Y, D614G, A701V (L241-, L242-, A243- is equivalent to L242-, A243-, L244-)
	B.1.617.1 (Kappa)	India		1	1																			Well studied		.	.	.	.	.	.	.	.		.	.	.	.	.	.	R	.	.	.		.			T95I, G142D, E154K, L452R, E484Q, D614G, P681R, Q1071H
	B.1.1.7 + E484K	UK		W	2																			Well studied		-	-	-	.	.	.	.	.		.	.	.	.	.	.	.	.	.	.		.			H69-, V70-, Y144-, E484K, N501Y, A570D, D614G, P681H, T716I, S982A, D1118H
	B.1.1.7 (Alpha)	UK		1																				Well studied		-	-	-	.	.	.	.	.		.	.	.	.	.	.	.	.	.	.		.			H69-, V70-, Y144-, N501Y, A570D, D614G, P681H, T716I, S982A, D1118H
	B.1.427/429 (Epsilon)	California		1																				Well studied		.	.	.	.	C	.	.	.		.	.	.	.	.	.	R	.	.	.		.			S13I, W152C, L452R, D614G
	R.1	Japan		1	1																			Well studied		.	.	.	.	L	.	.	.		.	.	.	.	.	.	.	.	.	.		.			W152L, E484K, D614G, G769V
	B.1.526 with E484K (was B.1.526)			1	W																			Well studied		.	.	.	.	.	.	.	.		.	.	.	.	.	.	.	.	.	.		.			L5F, T95I, D253G, E484K, D614G, A701V
	P.2 (Zeta)	Brazil		1	W																			Well studied		.	.	.	.	.	.	.	.		.	.	.	.	.	.	.	.	.	.		.			E484K, D614G, V1176F
	B.1.526 with L452R (was B.1.526.1)	New York		1	W																			Well studied		.	.	-	.	.	S	.	.		.	.	.	.	.	.	R	.	.	.		.			D80G, Y144-, F157S, L452R, D614G, T859N, D950H
	A.23.1	Uganda		1	W																			Well studied		.	.	.	.	.	L	.	.		.	.	.	.	.	.	.	.	.	.		.			F157L, V367F, Q613H, P681R
	C.37 (Lambda)	Chile		1	1	1																		Well studied		.	.	.	.	.	.	.	.		.	.	.	.	.	.	Q	.	.	.		.			G75V, T76I, R246-, S247-, Y248-, L249-, T250-, P251-, G252-, D253N, L452Q, F490S, D614G, T859N (R246-, S247-, Y248-, L249-, T250-, P251-, G252-, D253N is equivalent to R246N, S247-, Y248-, L249-, T250-, P251-, G252-, D253-)
	B.1.621 (Mu)	Colombia			1	1	1																	Well Studied		.	.	S	.	.	.	.	.		.	K	.	.	.	.	.	.	.	.		.			T95I, in43T, Y144S, Y145N, R346K, E484K, N501Y, D614G, P681H, D950N
	B.1.617.2 + E484Q				1	1	2																	Well Studied		.	.	.	.	.	-	.	.		.	.	.	.	.	.	R	.	.	.		.			T19R, G142D, E156-, F157-, R158G, L452R, T478K, E484Q, D614G, P681R, D950N
	B.1.617.2 + V70F + A222V + K417N (AY.2)				3	1	2																	Well Studied		.	F	.	.	.	-	.	.		.	.	N	.	.	.	R	.	.	.		.			T19R, V70F, G142D, E156G, F157-, R158-, A222V, K417N, L452R, T478K, D614G, P681R, D950N
	B.1.617.2 + T95I + W258L + K417N (AY.1)					3	3																	Well Studied		.	.	.	.	.	-	.	.		.	.	N	.	.	.	R	.	.	.		.			T19R, T95I, G142D, E156G, F157-, R158-, W258L, K417N, L452R, T478K, D614G, P681R, D950N
	B.1.525 (Eta)	UK		1	1	1																		Well Studied		-	-	-	.	.	.	.	.		.	.	.	.	.	.	.	.	.	.		.			Q52R, A67V, H69-, V70-, Y144-, E484K, D614G, Q677H, F888L
	B.1.1.519	Mexico		1	1	1																		Well Studied		.	.	.	.	.	.	.	.		.	.	.	.	.	.	.	.	.	.		.			T478K, D614G, P681H, T732A
	BA.1 (previously B.1.1.529) (Omicron)	Botswana							1															Well Studied		-	-	-	.	.	.	.	.		D	.	N	K	.	S	.	.	.	R		.			A67V, H69-, V70-, T95I, G142D, V143-, Y144-, Y145-, N211-, L212I, in214EPE, G339D, S371L, S373P, S375F, K417N, N440K, G446S, S477N, T478K, E484A, Q493R, G496S, Q498R, N501Y, Y505H, T547K, D614G, H655Y, N679K, P681H, N764K, D796Y, N856K, Q954H, N969K, L981F
	BA.2									1	1													Well Studied		.	.	.	.	.	.	.	.		D	.	N	K	.	.	.	.	.	R		.			T19I, L24-, P25-, P26-, A27S, G142D, V213G, G339D, S371F, S373P, S375F, T376A, D405N, R408S, K417N, N440K, S477N, T478K, E484A, Q493R, Q498R, N501Y, Y505H, D614G, H655Y, N679K, P681H, N764K, D796Y, Q954H, N969K
	BA.4 / BA.5 (BA.2+H69-+V70-+L452R+F486V+Q493_)	South Africa												1	1									Well Studied		-	-	.	.	.	.	.	.		D	.	N	K	.	.	R	.	V	.		.			T19I, L24-, P25-, P26-, A27S, H69-, V70-, G142D, V213G, G339D, S371F, S373P, S375F, T376A, D405N, R408S, K417N, N440K, L452R, S477N, T478K, F486V, E484A, Q498R, N501Y, Y505H, D614G, H655Y, N679K, P681H, N764K, D796Y, Q954H, N969K
BF.7, BA.5.2.6, BF.11	BA.5 + R346T	USA, Czechia																	1	1	1	2		Well Studied		-	-	.	.	.	.	.	.		D	T	N	K	.	.	R	.	V	.		.			T19I, L24-, P25-, P26-, A27S, H69-, V70-, G142D, V213G, G339D, R346T, S371F, S373P, S375F, T376A, D405N, R408S, K417N, N440K, L452R, S477N, T478K, E484A, F486V, Q498R, N501Y, Y505H, D614G, H655Y, N679K, P681H, N764K, D796Y, Q954H, N969K
	BA.1.1 (BA.1 + R346K)									1	1	1	1											Well Studied		-	-	-	.	.	.	.	.		D	K	N	K	.	S	.	.	.	R		.			A67V, H69-, V70-, T95I, G142D, V143-, Y144-, Y145-, N211-, L212I, in214EPE, G339D, R346K, S371L, S373P, S375F, K417N, N440K, G446S, S477N, T478K, E484A, Q493R, G496S, Q498R, N501Y, Y505H, T547K, D614G, H655Y, N679K, P681H, N764K, D796Y, N856K, Q954H, N969K, L981F
BA.4.6	BA.4 + R346T + N658S	Spain/South Africa															2	1	2	2				Well Studied		-	-	.	.	.	.	.	.		D	T	N	K	.	.	R	.	V	.		S			T19I, L24-, P25-, P26-, A27S, H69-, V70-, G142D, V213G, G339D, R346T, S371F, S373P, S375F, T376A, D405N, R408S, K417N, N440K, L452R, S477N, T478K, E484A, F486V, Q498R, N501Y, Y505H, D614G, H655Y, N658S, N679K, P681H, N764K, D796Y, Q954H, N969K
BA.2.12.1	BA.2 + L452Q + S704L	NY/Canada												1	1	1								Well Studied		.	.	.	.	.	.	.	.		D	.	N	K	.	.	Q	.	.	R		.			T19I, L24-, P25-, P26-, A27S, G142D, V213G, G339D, S371F, S373P, S375F, T376A, D405N, R408S, K417N, N440K, L452Q, S477N, T478K, E484A, Q493R, Q498R, N501Y, Y505H, D614G, H655Y, N679K, P681H, S704L, N764K, D796Y, Q954H, N969K
BA.2.75	BA.2.75 (BA.2 +[K147E,W152R,F157L,I210V,G257S,G339H,G446S,N460K] - [G339D,Q493R])															1	1							Well Studied		.	.	.	E	R	L	V	S		H	.	N	K	.	S	.	K	.	.		.			T19I, L24-, P25-, P26-, A27S, G142D, K147E, W152R, F157L, I210V, V213G, G257S, G339H, S371F, S373P, S375F, T376A, D405N, R408S, K417N, N440K, G446S, N460K, S477N, T478K, E484A, Q498R, N501Y, Y505H, D614G, H655Y, N679K, P681H, N764K, D796Y, Q954H, N969K
	RETIRED LINEAGES
	Retired (2023-02-10)
CM.2, BA.2.3.20 (also XBJ and many CM sublineages -- bette)	BA.2 + M153T + N164K + H245N + G257D + K444R + N450D + L452M + N460K + E484R _ R493Q_reversion	CA, USA																	1	2	2	3	R			.	.	.	.	.	.	.	D		D	.	N	K	R	.	M	K	.	.		.			T19I, L24-, P25-, P26-, A27S, G142D, M153T, N164K, V213G, H245N, G257D, G339D, S371F, S373P, S375F, T376A, D405N, R408S, K417N, N440K, K444R, N450D, L452M, N460K, S477N, T478K, E484R, Q498R, N501Y, Y505H, D614G, H655Y, N679K, P681H, N764K, D796Y, Q954H, N969K
BF.14, BA.5.2, BF.32, CN.1, etc	BA.5 + N450D																					3	R			-	-	.	.	.	.	.	.		D	.	N	K	.	.	R	.	V	.		.			T19I, L24-, P25-, P26-, A27S, H69-, V70-, G142D, V213G, G339D, S371F, S373P, S375F, T376A, D405N, R408S, K417N, N440K, N450D, L452R, S477N, T478K, E484A, F486V, Q498R, N501Y, Y505H, D614G, H655Y, N679K, P681H, N764K, D796Y, Q954H, N969K
	BA.2 + A570S	China																								.	.	.	.	.	.	.	.		D	.	N	K	.	.	.	.	.	R		.			T19I, L24-, P25-, P26-, A27S, G142D, V213G, G339D, S371F, S373P, S375F, T376A, D405N, R408S, K417N, N440K, S477N, T478K, E484A, Q493R, Q498R, N501Y, Y505H, A570S, D614G, H655Y, N679K, P681H, N764K, D796Y, Q954H, N969K
	Retired (2023-01-13)
CK.2.1.1	BA.5 + S255F + K444N + N460K																				3					-	-	.	.	.	.	.	.		D	.	N	K	N	.	R	K	V	.		.			T19I, L24-, P25-, P26-, A27S, H69-, V70-, G142D, V213G, S255F, G339D, S371F, S373P, S375F, T376A, D405N, R408S, K417N, N440K, K444N, L452R, N460K, S477N, T478K, E484A, F486V, Q498R, N501Y, Y505H, D614G, H655Y, N679K, P681H, N764K, D796Y, Q954H, N969K
CL.1	BA.5 + K150E + K444N + N460K																				3					-	-	.	.	.	.	.	.		D	.	N	K	N	.	R	K	V	.		.			T19I, L24-, P25-, P26-, A27S, H69-, V70-, G142D, K150E, V213G, G339D, S371F, S373P, S375F, T376A, D405N, R408S, K417N, N440K, K444N, L452R, N460K, S477N, T478K, E484A, F486V, Q498R, N501Y, Y505H, D614G, H655Y, N679K, P681H, N764K, D796Y, Q954H, N969K
CM.8.1	BA.2 + M153T + N164K + H245N + G257D + K444R + G446S + N450D + L452M + N460K + E484R + F486S + R493Q_reversion (=BA.2.3.20 + G446S + F486S)																				3					.	.	.	.	.	.	.	D		D	.	N	K	R	S	M	K	S	.		.			T19I, L24-, P25-, P26-, A27S, G142D, M153T, N164K, V213G, H245N, G257D, G339D, S371F, S373P, S375F, T376A, D405N, R408S, K417N, N440K, K444R, G446S, N450D, L452M, N460K, S477N, T478K, E484R, F486S, Q498R, N501Y, Y505H, D614G, H655Y, N679K, P681H, N764K, D796Y, Q954H, N969K
XAY.1	XAY + D253G																				3					.	.	.	.	L	-	.	.		D	.	N	K	.	D	R	.	P	.		.			L18F, T19R, R21G, T95I, G142D, W152L, E156-, F157-, R158G, F186L, V213G, D253G, G339D, S371F, S373P, S375F, T376A, D405N, R408S, K417N, N440K, G446D, L452R, S477N, T478K, E484A, F486P, Q498R, N501Y, Y505H, D614G, P621S, H655Y, N679K, P681H, A706V, N764K, D796Y, Q954H, N969K, T117I
BJ.1	BA.2 + V83A + Y144- + H146Q + Q183E + V213E + G339H + R346T + L368I + V445P + G446S + V483A + F490V + G798D + S1003I	India																1	1	2	3			Interesting but rare		.	.	-	.	.	.	.	.		H	T	N	K	.	S	.	.	.	R		.			T19I, L24-, P25-, P26-, A27S, V83A, G142D, Y144-, H146Q, Q183E, V213E, G339H, R346T, L368I, S371F, S373P, S375F, T376A, D405N, R408S, K417N, N440K, V445P, G446S, S477N, T478K, V483A, E484A, F490V, Q493R, Q498R, N501Y, Y505H, D614G, H655Y, N679K, P681H, N764K, D796Y, G798D, Q954H, N969K, S1003I
BS.1	BA.2 + Y144- + ins212NGE + G257V + R346T + L452R + N460K + G476S + R493Q + S640F (BS.1)	Japan																1	1	2	3			Interesting but rare		.	.	-	.	.	.	.	V		D	T	N	K	.	.	R	K	.	Q		.			T19I, L24-, P25-, P26-, A27S, G142D, Y144-, in212NGE, V213G, G257V, G339D, R346T, S371F, S373P, S375F, T376A, D405N, R408S, K417N, N440K, L452R, N460K, G476S, S477N, T478K, E484A, R493Q, Q498R, N501Y, Y505H, D614G, S640F, H655Y, N679K, P681H, N764K, D796Y, Q954H, N969K
	Retired 2022-12-01
BF.14, BA.5.5.1, BA.5.2	BA.5 + N450D (BF.14)	USA, Austria																	3	3						-	-	.	.	.	.	.	.		D	.	N	K	.	.	R	.	V	.		.			T19I, L24-, P25-, P26-, A27S, H69-, V70-, G142D, V213G, G339D, S371F, S373P, S375F, T376A, D405N, R408S, K417N, N440K, N450D, L452R, S477N, T478K, E484A, F486V, Q498R, N501Y, Y505H, D614G, H655Y, N679K, P681H, N764K, D796Y, Q954H, N969K
	BA.2.75 + R346T																									.	.	.	E	R	L	V	S		H	T	N	K	.	S	.	K	.	.		.			T19I, L24-, P25-, P26-, A27S, G142D, K147E, W152R, F157L, I210V, V213G, G257S, G339H, R346T, S371F, S373P, S375F, T376A, D405N, R408S, K417N, N440K, G446S, N460K, S477N, T478K, E484A, Q498R, N501Y, Y505H, D614G, H655Y, N679K, P681H, N764K, D796Y, Q954H, N969K
BA.5.2.18, BF.16	BA.5 + K444R (BA.5.2.1,BA.5.2.18, BA.5.1,BF.16)																	3	2	3						-	-	.	.	.	.	.	.		D	.	N	K	R	.	R	.	V	.		.			T19I, L24S, P25-, P26-, A27-, H69-, V70-, G142D, V213G, G339D, S371F, S373P, S375F, T376A, D405N, R408S, K417N, N440K, K444R, L452R, S477N, T478K, E484A, F486V, Q498R, N501Y, Y505H, D614G, H655Y, N679K, P681H, N764K, D796Y, Q954H, N969K
BA.5.2.7, BA.5.2, BA.5.2.14, CG.1	BA.5 + K444M (BA.5.2.7)																	3	3	3						-	-	.	.	.	.	.	.		D	.	N	K	M	.	R	.	V	.		.			T19I, L24-, P25-, P26-, A27S, H69-, V70-, G142D, V213G, G339D, S371F, S373P, S375F, T376A, D405N, R408S, K417N, N440K, K444M, L452R, S477N, T478K, E484A, F486V, Q498R, N501Y, Y505H, D614G, H655Y, N679K, P681H, N764K, D796Y, Q954H, N969K
BA.2.75.7	BA.2.75 + F486S																		1	2						.	.	.	E	R	L	V	S		H	.	N	K	.	S	.	K	S	.		.			T19I, L24-, P25-, P26-, A27S, G142D, K147E, W152R, F157L, I210V, V213G, G257S, G339H, S371F, S373P, S375F, T376A, D405N, R408S, K417N, N440K, G446S, N460K, S477N, T478K, E484A, F486S, Q498R, N501Y, Y505H, D614G, H655Y, N679K, P681H, N764K, D796Y, Q954H, N969K
BA.5.1.12, BA.5.2.1, BA.5.2, BF.25	BA.5 + V445A (BA.5.1.12,BF.25)																	3	3	3						-	-	.	.	.	.	.	.		D	.	N	K	.	.	R	.	V	.		.			T19I, L24-, P25-, P26-, A27S, H69-, V70-, G142D, V213G, G339D, S371F, S373P, S375F, T376A, D405N, R408S, K417N, N440K, V445A, L452R, S477N, T478K, E484A, F486V, Q498R, N501Y, Y505H, D614G, H655Y, N679K, P681H, N764K, D796Y, Q954H, N969K
BA.5.9, BA.5.2	BA.5 + R346I (BA.5.9, CE.1)	Romania															4	2	2	3						-	-	.	.	.	.	.	.		D	I	N	K	.	.	R	.	V	.		.			T19I, L24-, P25-, P26-, A27S, H69-, V70-, G142D, V213G, G339D, R346I, S371F, S373P, S375F, T376A, D405N, R408S, K417N, N440K, L452R, S477N, T478K, E484A, F486V, Q498R, N501Y, Y505H, D614G, H655Y, N679K, P681H, N764K, D796Y, Q954H, N969K
BE.1.1.1, BA.5.6.2, BA.5.2.25, BA.5.2.36	BA.5 + K444T (BE.1.1.1)																	3	3	3						-	-	.	.	.	.	.	.		D	.	N	K	T	.	R	.	V	.		.			T19I, L24-, P25-, P26-, A27S, H69-, V70-, G142D, V213G, G339D, S371F, S373P, S375F, T376A, D405N, R408S, K417N, N440K, K444T, L452R, S477N, T478K, E484A, F486V, Q498R, N501Y, Y505H, D614G, H655Y, N679K, P681H, N764K, D796Y, Q954H, N969K
BA.5.2, BA.5.2.1, BA.5.1	BA.5 + Y144- (BA.5.1 and BA.5.2)	Portugal															3	2	3	3						-	-	-	.	.	.	.	.		D	.	N	K	.	.	R	.	V	.		.			T19I, L24-, P25-, P26-, A27S, H69-, V70-, G142D, Y144-, V213G, G339D, S371F, S373P, S375F, T376A, D405N, R408S, K417N, N440K, L452R, S477N, T478K, E484A, F486V, Q498R, N501Y, Y505H, D614G, H655Y, N679K, P681H, N764K, D796Y, Q954H, N969K
	Retired 2022-11-04
	BA.5 with K440N reversion (BA.5.1, BA.5.2.1, BA.5.2)	Israel															3	3	3							-	-	.	.	.	.	.	.		D	.	N	.	.	.	R	.	V	.		.			T19I, L24-, P25-, P26-, A27S, H69-, V70-, G142D, V213G, G339D, S371F, S373P, S375F, T376A, D405N, R408S, K417N, L452R, S477N, T478K, E484A, F486V, Q498R, N501Y, Y505H, D614G, H655Y, N679K, P681H, N764K, D796Y, Q954H, N969K
	BA.2.75 + R346T + D574V (BA.2.75.1)																	2	2							.	.	.	E	R	L	V	S		H	T	N	K	.	S	.	K	.	.		.			T19I, L24S, P25-, P26-, A27-, G142D, K147E, W152R, F157L, I210V, V213G, G257S, G339H, R346T, S371F, S373P, S375F, T376A, D405N, R408S, K417N, N440K, G446S, N460K, S477N, T478K, E484A, Q498R, N501Y, Y505H, D574V, D614G, H655Y, N679K, P681H, N764K, D796Y, Q954H, N969K
	BA.5 + Y144- + R346T (minor version of BF.7,also some BA.5.2.6)	Belgium																	2							-	-	-	.	.	.	.	.		D	T	N	K	.	.	R	.	V	.		.			T19I, L24-, P25-, P26-, A27S, H69-, V70-, G142D, Y144-, V213G, G339D, R346T, S371F, S373P, S375F, T376A, D405N, R408S, K417N, N440K, L452R, S477N, T478K, E484A, F486V, Q498R, N501Y, Y505H, D614G, H655Y, N679K, P681H, N764K, D796Y, Q954H, N969K
	BA.2.75 + R346T																	2	2							.	.	.	E	R	L	V	S		H	T	N	K	.	S	.	K	.	.		.			T19I, L24S, P25-, P26-, A27-, G142D, K147E, W152R, F157L, I210V, V213G, G257S, G339H, R346T, S371F, S373P, S375F, T376A, D405N, R408S, K417N, N440K, G446S, N460K, S477N, T478K, E484A, Q498R, N501Y, Y505H, D614G, H655Y, N679K, P681H, N764K, D796Y, Q954H, N969K
	BA.2.75 + L452R																									.	.	.	E	R	L	V	S		H	.	N	K	.	S	R	K	.	.		.			T19I, L24-, P25-, P26-, A27S, G142D, K147E, W152R, F157L, I210V, V213G, G257S, G339H, S371F, S373P, S375F, T376A, D405N, R408S, K417N, N440K, G446S, L452R, N460K, S477N, T478K, E484A, Q498R, N501Y, Y505H, D614G, H655Y, N679K, P681H, N764K, D796Y, Q954H, N969K
	BA.2.75 + K356T (BA.2.75.5)	India																3	2							.	.	.	E	R	L	V	S		H	.	N	K	.	S	.	K	.	.		.			T19I, L24-, P25-, P26-, A27S, G142D, K147E, W152R, F157L, I210V, V213G, G257S, G339H, K356T, S371F, S373P, S375F, T376A, D405N, R408S, K417N, N440K, G446S, N460K, S477N, T478K, E484A, Q498R, N501Y, Y505H, D614G, H655Y, N679K, P681H, N764K, D796Y, Q954H, N969K
	Retired 2022-10-07
	BA.4 + N658S	South Africa												2	1	1	2	2								-	-	.	.	.	.	.	.		D	.	N	K	.	.	R	.	V	.		S			T19I, L24-, P25-, P26-, A27S, H69-, V70-, G142D, V213G, G339D, S371F, S373P, S375F, T376A, D405N, R408S, K417N, N440K, L452R, S477N, T478K, E484A, F486V, Q498R, N501Y, Y505H, D614G, H655Y, N658S, N679K, P681H, N764K, D796Y, Q954H, N969K
	BA.4 + R346S + N658S (BA.4.7)	South Africa															2	2								-	-	.	.	.	.	.	.		D	S	N	K	.	.	R	.	V	.		S			T19I, L24-, P25-, P26-, A27S, H69-, V70-, G142D, V213G, G339D, R346S, S371F, S373P, S375F, T376A, D405N, R408S, K417N, N440K, L452R, S477N, T478K, E484A, F486V, Q498R, N501Y, Y505H, D614G, H655Y, N658S, N679K, P681H, N764K, D796Y, Q954H, N969K
	BA.5 + A1020S (BF.5)	Israel															3	3								-	-	.	.	.	.	.	.		D	.	N	K	.	.	R	.	V	.		.			T19I, L24-, P25-, P26-, A27S, H69-, V70-, G142D, V213G, G339D, S371F, S373P, S375F, T376A, D405N, R408S, K417N, N440K, L452R, S477N, T478K, E484A, F486V, Q498R, N501Y, Y505H, D614G, H655Y, N679K, P681H, N764K, D796Y, Q954H, N969K, A1020S
	BA.5 + N450D (BA.5.2.1, BA.5.5)																	3								-	-	.	.	.	.	.	.		D	.	N	K	.	.	R	.	V	.		.			T19I, L24S, P25-, P26-, A27-, H69-, V70-, G142D, V213G, G339D, S371F, S373P, S375F, T376A, D405N, R408S, K417N, N440K, N450D, L452R, S477N, T478K, E484A, F486V, Q498R, N501Y, Y505H, D614G, H655Y, N679K, P681H, N764K, D796Y, Q954H, N969K
	BA.4 + R346T + N658S with K440N reversion (BA.4.6)	Spain/South Africa																3								-	-	.	.	.	.	.	.		D	T	N	.	.	.	R	.	V	.		S			T19I, L24-, P25-, P26-, A27S, H69-, V70-, G142D, V213G, G339D, R346T, S371F, S373P, S375F, T376A, D405N, R408S, K417N, L452R, S477N, T478K, E484A, F486V, Q498R, N501Y, Y505H, D614G, H655Y, N658S, N679K, P681H, N764K, D796Y, Q954H, N969K
	BA.5 + L5F (BA.5.1, BA.5.2.1, and BA.5.2)	USA															3	3								-	-	.	.	.	.	.	.		D	.	N	K	.	.	R	.	V	.		.			L5F, T19I, L24-, P25-, P26-, A27S, H69-, V70-, G142D, V213G, G339D, S371F, S373P, S375F, T376A, D405N, R408S, K417N, N440K, L452R, S477N, T478K, E484A, F486V, Q498R, N501Y, Y505H, D614G, H655Y, N679K, P681H, N764K, D796Y, Q954H, N969K
	BA.5.1+P1263Q																	3								-	-	.	.	.	.	.	.		D	.	N	K	.	.	R	.	V	.		.			T19I, L24-, P25-, P26-, A27S, H69-, V70-, G142D, V213G, G339D, S371F, S373P, S375F, T376A, D405N, R408S, K417N, N440K, L452R, S477N, T478K, E484A, F486V, Q498R, N501Y, Y505H, D614G, H655Y, N679K, P681H, N764K, D796Y, Q954H, N969K, P1263Q
	BA.5 + T76I (BA.5.5)	USA/South Africa													2	1	4	3								-	-	.	.	.	.	.	.		D	.	N	K	.	.	R	.	V	.		.			T19I, L24-, P25-, P26-, A27S, H69-, V70-, T76I, G142D, V213G, G339D, S371F, S373P, S375F, T376A, D405N, R408S, K417N, N440K, L452R, S477N, T478K, E484A, F486V, Q498R, N501Y, Y505H, D614G, H655Y, N679K, P681H, N764K, D796Y, Q954H, N969K
	BA.5 with S408R reversion	Israel/UK															4	3								-	-	.	.	.	.	.	.		D	.	N	K	.	.	R	.	V	.		.			T19I, L24-, P25-, P26-, A27S, H69-, V70-, G142D, V213G, G339D, S371F, S373P, S375F, T376A, D405N, K417N, N440K, L452R, S477N, T478K, E484A, F486V, Q498R, N501Y, Y505H, D614G, H655Y, N679K, P681H, N764K, D796Y, Q954H, N969K
	BA.4 + V289I (BA.5.1.3)	Germany															3	3								-	-	.	.	.	.	.	.		D	.	N	K	.	.	R	.	V	.		.			T19I, L24-, P25-, P26-, A27S, H69-, V70-, G142D, V213G, V289I, G339D, S371F, S373P, S375F, T376A, D405N, R408S, K417N, N440K, L452R, S477N, T478K, E484A, F486V, Q498R, N501Y, Y505H, D614G, H655Y, N679K, P681H, N764K, D796Y, Q954H, N969K
	Retired 2022-09-16
	BA.5 + P1162L (BA.5 and BA.5.3.1)	UK/USA/Denmark															3									-	-	.	.	.	.	.	.		D	.	N	K	.	.	R	.	V	.		.			T19I, L24-, P25-, P26-, A27S, H69-, V70-, G142D, V213G, G339D, S371F, S373P, S375F, T376A, D405N, R408S, K417N, N440K, L452R, S477N, T478K, E484A, F486V, Q498R, N501Y, Y505H, D614G, H655Y, N679K, P681H, N764K, D796Y, Q954H, N969K, P1162L
	BA.4 + V3G (BA.4.1)	South Africa												2	2	1	3									-	-	.	.	.	.	.	.		D	.	N	K	.	.	R	.	V	.		.			V3G, T19I, L24-, P25-, P26-, A27S, H69-, V70-, G142D, V213G, G339D, S371F, S373P, S375F, T376A, D405N, R408S, K417N, N440K, L452R, S477N, T478K, E484A, F486V, Q498R, N501Y, Y505H, D614G, H655Y, N679K, P681H, N764K, D796Y, Q954H, N969K
	BA.5 + A701S (BA.5.2.1)	USA															4									-	-	.	.	.	.	.	.		D	.	N	K	.	.	R	.	V	.		.			T19I, L24-, P25-, P26-, A27S, H69-, V70-, G142D, V213G, G339D, S371F, S373P, S375F, T376A, D405N, R408S, K417N, N440K, L452R, S477N, T478K, E484A, F486V, Q498R, N501Y, Y505H, D614G, H655Y, N679K, P681H, A701S, N764K, D796Y, Q954H, N969K
	BA.4 + V3G + R346I (BA.4.1)	Switzerland/Germany															4									-	-	.	.	.	.	.	.		D	I	N	K	.	.	R	.	V	.		.			V3G, T19I, L24-, P25-, P26-, A27S, H69-, V70-, G142D, V213G, G339D, R346I, S371F, S373P, S375F, T376A, D405N, R408S, K417N, N440K, L452R, S477N, T478K, E484A, F486V, Q498R, N501Y, Y505H, D614G, H655Y, N679K, P681H, N764K, D796Y, Q954H, N969K
	BA.4 + V3G + R346T (BA.4.1)	South Africa															3									-	-	.	.	.	.	.	.		D	T	N	K	.	.	R	.	V	.		.			V3G, T19I, L24-, P25-, P26-, A27S, H69-, V70-, G142D, V213G, G339D, R346T, S371F, S373P, S375F, T376A, D405N, R408S, K417N, N440K, L452R, S477N, T478K, E484A, F486V, Q498R, N501Y, Y505H, D614G, H655Y, N679K, P681H, N764K, D796Y, Q954H, N969K
	BA.5 + Y248H (BF.15)	USA																								-	-	.	.	.	.	.	.		D	.	N	K	.	.	R	.	V	.		.			T19I, L24-, P25-, P26-, A27S, H69-, V70-, G142D, V213G, Y248H, G339D, S371F, S373P, S375F, T376A, D405N, R408S, K417N, N440K, L452R, S477N, T478K, E484A, F486V, Q498R, N501Y, Y505H, D614G, H655Y, N679K, P681H, N764K, D796Y, Q954H, N969K
	BA.5 + R346S																									-	-	.	.	.	.	.	.		D	S	N	K	.	.	R	.	V	.		.			T19I, L24S, P25-, P26-, A27-, H69-, V70-, G142D, V213G, G339D, R346S, S371F, S373P, S375F, T376A, D405N, R408S, K417N, N440K, L452R, S477N, T478K, E484A, F486V, Q498R, N501Y, Y505H, D614G, H655Y, N679K, P681H, N764K, D796Y, Q954H, N969K
	BA.5 + K444N																									-	-	.	.	.	.	.	.		D	.	N	K	N	.	R	.	V	.		.			T19I, L24S, P25-, P26-, A27-, H69-, V70-, G142D, V213G, G339D, S371F, S373P, S375F, T376A, D405N, R408S, K417N, N440K, K444N, L452R, S477N, T478K, E484A, F486V, Q498R, N501Y, Y505H, D614G, H655Y, N679K, P681H, N764K, D796Y, Q954H, N969K
	BA.4 + V3G with K440N reversion (BA.4.1)	Mexico/Chile/Israel															3									-	-	.	.	.	.	.	.		D	.	N	.	.	.	R	.	V	.		.			V3G, T19I, L24-, P25-, P26-, A27S, H69-, V70-, G142D, V213G, G339D, S371F, S373P, S375F, T376A, D405N, R408S, K417N, L452R, S477N, T478K, E484A, F486V, Q498R, N501Y, Y505H, D614G, H655Y, N679K, P681H, N764K, D796Y, Q954H, N969K
	BA.2.10 + W64R, 141-144del, 243-244del, G446S, F486P, R493Q, S494P, P1143L	India															4									.	.	-	.	.	.	.	.		D	.	N	K	.	S	.	.	P	.		.			T19I, L24-, P25-, P26-, A27S, W64R, L141-, G142-, V143-, Y144-, V213G, A243-, L244-, G339D, S371F, S373P, S375F, T376A, D405N, R408S, K417N, N440K, G446S, S477N, T478K, E484A, F486P, S494P, Q498R, N501Y, Y505H, D614G, H655Y, N679K, P681H, N764K, D796Y, Q954H, N969K, P1143L
	BA.4 + V3G with K440N and D142G reversions (BA.4.1)	Chile/USA/Israel															4									-	-	.	.	.	.	.	.		D	.	N	.	.	.	R	.	V	.		.			V3G, T19I, L24-, P25-, P26-, A27S, H69-, V70-, V213G, G339D, S371F, S373P, S375F, T376A, D405N, R408S, K417N, L452R, S477N, T478K, E484A, F486V, Q498R, N501Y, Y505H, D614G, H655Y, N679K, P681H, N764K, D796Y, Q954H, N969K
	BA.4 + V3G + C1235F (BA.4.1)	Israel															4									-	-	.	.	.	.	.	.		D	.	N	K	.	.	R	.	V	.		.			V3G, T19I, L24-, P25-, P26-, A27S, H69-, V70-, G142D, V213G, G339D, S371F, S373P, S375F, T376A, D405N, R408S, K417N, N440K, L452R, S477N, T478K, E484A, F486V, Q498R, N501Y, Y505H, D614G, H655Y, N679K, P681H, N764K, D796Y, Q954H, N969K, C1235F
	BA.4 + V3G + I670V (BA.4.1.1)	USA/UK/Israel/Germany															4									-	-	.	.	.	.	.	.		D	.	N	K	.	.	R	.	V	.		.			V3G, T19I, L24-, P25-, P26-, A27S, H69-, V70-, G142D, V213G, G339D, S371F, S373P, S375F, T376A, D405N, R408S, K417N, N440K, L452R, S477N, T478K, E484A, F486V, Q498R, N501Y, Y505H, D614G, H655Y, I670V, N679K, P681H, N764K, D796Y, Q954H, N969K
	BA.2 + K417T (BA.2.18, BA.2.38, BA.2.40.1)	UK												3	3	2	4									.	.	.	.	.	.	.	.		D	.	T	K	.	.	.	.	.	R		.			T19I, L24-, P25-, P26-, A27S, G142D, V213G, G339D, S371F, S373P, S375F, T376A, D405N, R408S, K417T, N440K, S477N, T478K, E484A, Q493R, Q498R, N501Y, Y505H, D614G, H655Y, N679K, P681H, N764K, D796Y, Q954H, N969K
	Retired 2022-08-12
	BA.2 + 248S + ins248GEN (associated with BA.2.52, alternative representation [ + 247SGE,Y248N])	Italy													2	2																																	T19I, L24-, P25-, P26-, A27S, G142D, V213G, Y248S, in248GEN, G339D, S371F, S373P, S375F, T376A, D405N, R408S, K417N, N440K, S477N, T478K, E484A, Q493R, Q498R, N501Y, Y505H, D614G, H655Y, N679K, P681H, N764K, D796Y, Q954H, N969K
	BA.2 + L452M (BA.2 / BA.2.13 / BA.2.9.1)	Denmark											2	2	3	2																																	T19I, L24-, P25-, P26-, A27S, G142D, V213G, G339D, S371F, S373P, S375F, T376A, R408S, D405N, K417N, N440K, L452M, S477N, T478K, E484A, Q493R, Q498R, N501Y, Y505H, D614G, H655Y, P681H, N679K, N764K, D796Y, Q954H, N969K
	BA.4 + N658S + A701V (BA.4)	USA																																															T19I, L24-, P25-, P26-, A27S, H69-, V70-, G142D, V213G, G339D, S371F, S373P, S375F, T376A, D405N, R408S, K417N, N440K, L452R, S477N, T478K, E484A, F486V, Q498R, N501Y, Y505H, D614G, H655Y, N658S, N679K, P681H, A701V, N764K, D796Y, Q954H, N969K
	BA.2 + Y449N	UK													3	3																																	T19I, L24-, P25-, P26-, A27S, G142D, V213G, G339D, S371F, S373P, S375F, T376A, D405N, R408S, K417N, N440K, Y449N, S477N, T478K, E484A, Q493R, Q498R, N501Y, Y505H, D614G, H655Y, N679K, P681H, N764K, D796Y, Q954H, N969K
	BA.2 + in212SGR (alternative representation V213S, ins213GRG is used in GISAID)	Denmark										2	2	3	2	2																																	T19I, L24-, P25-, P26-, A27S, G142D, in212SGR, V213G, G339D, S371F, S373P, S375F, T376A, D405N, R408S, K417N, N440K, S477N, T478K, E484A, Q493R, Q498R, N501Y, Y505H, D614G, H655Y, N679K, P681H, N764K, D796Y, Q954H, N969K
	BA.2 + L452R (associated with BA.2.11)													2	2	2																																	T19I, L24-, P25-, P26-, A27S, G142D, V213G, G339D, S371F, S373P, S375F, T376A, D405N, R408S, K417N, N440K, L452R, S477N, T478K, E484A, Q493R, Q498R, N501Y, Y505H, D614G, H655Y, N679K, P681H, N764K, D796Y, Q954H, N969K
	BA.4 + D936N (BA.4)	USA																																															T19I, L24-, P25-, P26-, A27S, H69-, V70-, G142D, V213G, G339D, S371F, S373P, S375F, T376A, D405N, R408S, K417N, N440K, L452R, S477N, T478K, E484A, F486V, Q498R, N501Y, Y505H, D614G, H655Y, N658S, N679K, P681H, N764K, D796Y, D936N, Q954H, N969K
	BA.4 + V3G with S408R reversion (BA.4.1)	Israel																																															V3G, T19I, L24-, P25-, P26-, A27S, H69-, V70-, G142D, V213G, G339D, S371F, S373P, S375F, T376A, D405N, S477N, T478K, E484A, F486V, Q498R, N501Y, Y505H, D614G, H655Y, N679K, P681H, N764K, D796Y, Q954H, N969K
	BA.2 + I68T	Belgium													3	3																																	T19I, L24-, P25-, P26-, A27S, I68T, G142D, V213G, G339D, S371F, S373P, S375F, T376A, D405N, R408S, K417N, N440K, S477N, T478K, E484A, Q493R, Q498R, N501Y, Y505H, D614G, H655Y, N679K, P681H, N764K, D796Y, Q954H, N969K
	BA.2 + W64R	India													3	3																																	T19I, L24-, P25-, P26-, A27S, W64R, G142D, V213G, G339D, S371F, S373P, S375F, T376A, D405N, R408S, K417N, N440K, S477N, T478K, E484A, Q493R, Q498R, N501Y, Y505H, D614G, H655Y, N679K, P681H, N764K, D796Y, Q954H, N969K
	Retired 2022-07-15
	BA.1.1+E484V	US, UK											1	3	3	R																																	A67V, H69-, V70-, T95I, G142D, V143-, Y144-, Y145-, N211-, L212I, in214EPE, G339D, R346K, S371L, S373P, S375F, K417N, N440K, G446S, S477N, T478K, E484V, Q493R, G496S, Q498R, N501Y, Y505H, T547K, D614G, H655Y, N679K, P681H, N764K, D796Y, N856K, Q954H, N969K, L981F
	BA.2+S371Y	France													3	R																																	T19I, L24-, P25-, P26-, A27S, G142D, V213G, G339D, S371Y, S373P, S375F, T376A, D405N, R408S, K417N, N440K, S477N, T478K, E484A, Q493R, Q498R, N501Y, Y505H, D614G, H655Y, N679K, P681H, N764K, D796Y, Q954H, N969K
	BA.2 + L24_ + P25_ + P26_ + A27_	Denmark									3	2	1	3	3	R																																	T19I, G142D, V213G, G339D, S371F, S373P, S375F, T376A, D405N, R408S, K417N, N440K, S477N, T478K, E484A, Q493R, Q498R, N501Y, Y505H, D614G, H655Y, N679K, P681H, N764K, D796Y, Q954H, N969K
	Retired 2022-06-17
	BA.2+L452Q+S704L+N164K	US												3																																			T19I, L24S, P25-, P26-, A27-, G142D, N164K, V213G, G339D, S371F, S373P, S375F, T376A, D405N, R408S, K417N, N440K, L452Q, S477N, T478K, E484A, Q493R, Q498R, N501Y, Y505H, D614G, H655Y, N679K, P681H, S704L, N764K, D796Y, Q954H, N969K
	BA.2+L452Q	Canada											2	3																																			T19I, L24-, P25-, P26-, A27S, G142D, V213G, G339D, S371F, S373P, S375F, T376A, D405N, R408S, K417N, N440K, L452Q, S477N, T478K, E484A, Q493R, Q498R, N501Y, Y505H, D614G, H655Y, N679K, P681H, S704L, N764K, D796Y, Q954H, N969K
	BA.2+Y248S	Denmark												3																																			T19I, L24S, P25-, P26-, A27-, G142D, V213G, Y248S, G339D, S371F, S373P, S375F, T376A, D405N, R408S, K417N, N440K, S477N, T478K, E484A, Q493R, Q498R, N501Y, Y505H, D614G, H655Y, N679K, P681H, N764K, D796Y, Q954H, N969K
	BA.2+E484V	Denmark											2	3																																			T19I, L24S, P25-, P26-, A27-, G142D, V213G, G339D, S371F, S373P, S375F, T376A, D405N, R408S, K417N, N440K, S477N, T478K, E484V, Q493R, Q498R, N501Y, Y505H, D614G, H655Y, N679K, P681H, N764K, D796Y, Q954H, N969K
	BA.2 + L24S (without L24-, P25-, P26-)	Denmark																																															T19I,L24S,G142D,V213G,G339D,S371F,S373P,S375F,T376A,D405N,R408S,K417N,N440K,S477N,T478K,E484A,Q493R,Q498R,N501Y,Y505H,D614G,H655Y,N679K,P681H,N764K,D796Y,Q954H,N969K
	BA.2+L452M+D936Y (rare within larger lineage BA.2.13)	Belgium												3																																			T19I, L24-, P25-, P26-, A27S, G142D, V213G, G339D, S371F, S373P, S375F, T376A, D405N, R408S, K417N, N440K, L452M, S477N, T478K, E484A, Q493R, Q498R, N501Y, Y505H, D614G, H655Y, N679K, P681H, N764K, D796Y, D936Y, Q954H, N969K
	BA.2+E1202Q	SA in BA.1, Denmark in BA.2																																															T19I L24- P25- P26- A27S G142D V213G G339D S371F S373P S375F T376A D405N R408S K417N N440K S477N T478K E484A Q493R Q498R N501Y Y505H D614G H655Y N679K P681H N764K D796Y Q954H N969K E1202Q
	BA.4+I670V	South Africa																																															T19I, L24-, P25-, P26-, A27S, H69-, V70-, G142D, V213G, G339D, S371F, S373P, S375F, T376A, D405N, R408S, K417N, N440K, L452R, S477N, T478K, F486V, E484A, Q498R, N501Y, Y505H, D614G, H655Y, I670V, N679K, P681H, N764K, D796Y, Q954H, N969K
	BA.2+N440_												3																																				T19I, L24S, P25-, P26-, A27-, G142D, V213G, G339D, S371F, S373P, S375F, T376A, D405N, R408S, K417N, S477N, T478K, E484A, Q493R, Q498R, N501Y, Y505H, D614G, H655Y, N679K, P681H, N764K, D796Y, Q954H, N969K
	BA.2+N408_																																																T19I, L24S, P25-, P26-, A27-, G142D, V213G, G339D, S371F, S373P, S375F, T376A, D405N, K417N, N440K, S477N, T478K, E484A, Q493R, Q498R, N501Y, Y505H, D614G, H655Y, N679K, P681H, N764K, D796Y, Q954H, N969K
	Retired (2022-05-13)
	BA.2+V213S (replacing V213G)	Denmark																																															T19I, L24S, P25-, P26-, A27-, G142D, V213S, G339D, S371F, S373P, S375F, T376A, D405N, R408S, K417N, N440K, S477N, T478K, E484A, Q493R, Q498R, N501Y, Y505H, D614G, H655Y, N679K, P681H, N764K, D796Y, Q954H, N969K
	BA.1 + R346K + I666S + V736G + C738W + I993S + Y1272D	Poland											2																																				A67V, H69-, V70-, T95I, G142D, V143-, Y144-, Y145-, N211-, L212I, in214EPE, G339D, R346K, S371L, S373P, S375F, K417N, N440K, G446S, S477N, T478K, E484A, Q493R, G496S, Q498R, N501Y, Y505H, T547K, D614G, H655Y, I666S, N679K, P681H, V736G, C738W, N764K, D796Y, N856K, Q954H, N969K, L981F, I993S, Y1272D
	BA.1 + A701V									1	2	2	3																																				A67V, H69-, V70-, T95I, G142D, V143-, Y144-, Y145-, N211-, L212I, in214EPE, G339D, S371L, S373P, S375F, K417N, N440K, G446S, S477N, T478K, E484A, Q493R, G496S, Q498R, N501Y, Y505H, T547K, D614G, H655Y, N679K, P681H, A701V, N764K, D796Y, N856K, Q954H, N969K, L981F
	BA.2+G798D	India											3																																				T19I, L24-, P25-, P26-, A27S, G142D, V213G, G339D, S371F, S373P, S375F, T376A, D405N, R408S, K417N, N440K, S477N, T478K, E484A, Q493R, Q498R, N501Y, Y505H, D614G, H655Y, N679K, P681H, N764K, D796Y, G798D, Q954H, N969K
	AY.4 x BA.1 chimera (Delta NTD until 157-, 158- , then BA.1) (associated with Pango lineage XD)	France											3																																				T19R, A27S, T95I, G142D, E156G, F157-, R158-, N211-, L212I, in214EPE, G339D, S371L, S373P, S375F, K417N, N440K, G446S, S477N, T478K, E484A, Q493R, G496S, Q498R, N501Y, Y505H, T547K, D614G, H655Y, N679K, P681H, N764K, D796Y, N856K, Q954H, N969K, L981F
	BA.1.1 + in214GAR + D215N	Croatia										2	3																																				A67V, H69-, V70-, T95I, G142D, V143-, Y144-, Y145-, N211-, L212I, in214GAR, D215N, G339D, R346K, S371L, S373P, S375F, K417N, N440K, G446S, S477N, T478K, E484A, Q493R, G496S, Q498R, N501Y, Y505H, T547K, D614G, H655Y, N679K, P681H, N764K, D796Y, N856K, Q954H, N969K, L981F
	BA.2+S704L (without L452Q)	UK/US																																															T19I, L24S, P25-, P26-, A27-, G142D, V213G, G339D, S371F, S373P, S375F, T376A, D405N, R408S, K417N, N440K, S477N, T478K, E484A, Q493R, Q498R, N501Y, Y505H, D614G, H655Y, N679K, P681H, S704L, N764K, D796Y, Q954H, N969K
	BA.2+S730F	US																																															T19I, L24S, P25-, P26-, A27-, G142D, V213G, G339D, S371F, S373P, S375F, T376A, D405N, R408S, K417N, N440K, S477N, T478K, E484A, Q493R, Q498R, N501Y, Y505H, D614G, H655Y, N679K, P681H, S730F, N764K, D796Y, Q954H, N969K
	BA.2+P1162S												3																																				T19I, L24S, P25-, P26-, A27-, G142D, V213G, G339D, S371F, S373P, S375F, T376A, D405N, R408S, K417N, N440K, S477N, T478K, E484A, Q493R, Q498R, N501Y, Y505H, D614G, H655Y, N679K, P681H, N764K, D796Y, Q954H, N969K, P1162S
	BA.2 x BA.1.1 chimera (BA.2 with some BA.1.1 RBD)	UK											3																																				T19I, L24S, P25-, P26-, A27-, G142D, V213G, G339D, R346K, S371L, S373P, S375F, D405N, R408S, K417N, N440K, S477N, T478K, E484A, Q493R, Q498R, N501Y, Y505H, D614G, H655Y, N679K, P681H, N764K, D796Y, Q954H, N969K
	BA.2+N440_												3																																				T19I, L24S, P25-, P26-, A27-, G142D, V213G, G339D, S371F, S373P, S375F, T376A, D405N, R408S, K417N, S477N, T478K, E484A, Q493R, Q498R, N501Y, Y505H, D614G, H655Y, N679K, P681H, N764K, D796Y, Q954H, N969K
	BA.1 + K417_ + N440_ + G446_	USA									3	3	3																																				A67V, H69-, V70-, T95I, G142D, V143-, Y144-, Y145-, N211-, L212I, in214EPE, G339D, S371L, S373P, S375F, S477N, T478K, E484A, Q493R, G496S, Q498R, N501Y, Y505H, T547K, D614G, H655Y, N679K, P681H, N764K, D796Y, N856K, Q954H, N969K, L981F
	BA.1 + F643L + A701V	UK									2	2	3																																				A67V, H69-, V70-, T95I, G142D, V143-, Y144-, Y145-, N211-, L212I, in214EPE, G339D, S371L, S373P, S375F, K417N, N440K, G446S, S477N, T478K, E484A, Q493R, G496S, Q498R, N501Y, Y505H, T547K, D614G, F643L, H655Y, N679K, P681H, A701V, N764K, D796Y, N856K, Q954H, N969K, L981F
	BA.2 x BA.1 chimera (BA.2 with some BA.1 NTD)	Germany											3																																				T19I, L24S, P25-, P26-, A27-, A67V, H69-, V70-, G142D, V213G, G339D, S371F, S373P, S375F, T376A, D405N, R408S, K417N, N440K, S477N, T478K, E484A, Q493R, Q498R, N501Y, Y505H, D614G, H655Y, N679K, P681H, N764K, D796Y, Q954H, N969K
	XE	UK											2																																				T19I, L24-, P25-, P26-, A27S, G142D, V213G, G339D, S371F, S373P, S375F, T376A, D405N, R408S, K417N, N440K, S477N, T478K, E484A, Q493R, Q498R, N501Y, Y505H, D614G, H655Y, N679K, P681H, N764K, D796Y, Q954H, N969K
	Retired (2022-04-07)
	BA.1 + N211_ + L212_ + 214_	Denmark									3	3																																					A67V, H69-, V70-, T95I, G142D, V143-, Y144-, Y145-, G339D, S371L, S373P, S375F, K417N, N440K, G446S, S477N, T478K, E484A, Q493R, G496S, Q498R, N501Y, Y505H, T547K, D614G, H655Y, N679K, P681H, N764K, D796Y, N856K, Q954H, N969K, L981F
	BA.2+N408_																																																T19I, L24S, P25-, P26-, A27-, G142D, V213G, G339D, S371F, S373P, S375F, T376A, D405N, K417N, N440K, S477N, T478K, E484A, Q493R, Q498R, N501Y, Y505H, D614G, H655Y, N679K, P681H, N764K, D796Y, Q954H, N969K
	BA.2+P1162L																																																T19I, L24S, P25-, P26-, A27-, G142D, V213G, G339D, S371F, S373P, S375F, T376A, D405N, R408S, K417N, N440K, S477N, T478K, E484A, Q493R, Q498R, N501Y, Y505H, D614G, H655Y, N679K, P681H, N764K, D796Y, Q954H, N969K, P1162L
	BA.2_+I1221T																																																T19I, L24S, P25-, P26-, A27-, G142D, V213G, G339D, S371F, S373P, S375F, T376A, D405N, R408S, K417N, N440K, S477N, T478K, E484A, Q493R, Q498R, N501Y, Y505H, D614G, H655Y, N679K, P681H, N764K, D796Y, Q954H, N969K, I1221T
	BA.2+M1229I																																																T19I, L24S, P25-, P26-, A27-, G142D, V213G, G339D, S371F, S373P, S375F, T376A, D405N, R408S, K417N, N440K, S477N, T478K, E484A, Q493R, Q498R, N501Y, Y505H, D614G, H655Y, N679K, P681H, N764K, D796Y, Q954H, N969K, M1229I
	BA.2+Q787H	UK																																															T19I, L24-, P25-, P26-, A27S, G142D, V213G, G339D, S371F, S373P, S375F, T376A, D405N, R408S, K417N, N440K, S477N, T478K, E484A, Q493R, Q498R, N501Y, Y505H, D614G, H655Y, N679K, P681H, N764K, Q787H, D796Y, Q954H, N969K
	BA.2+A522P	India, Denmark																																															T19I, L24-, P25-, P26-, A27S, G142D, V213G, G339D, S371F, S373P, S375F, T376A, D405N, R408S, K417N, N440K, S477N, T478K, E484A, Q493R, Q498R, N501Y, Y505H, A522P, D614G, H655Y, N679K, P681H, N764K, D796Y, Q954H, N969K
	BA.2+A846G	UK																																															T19I, L24-, P25-, P26-, A27S, G142D, V213G, G339D, S371F, S373P, S375F, T376A, D405N, R408S, K417N, N440K, S477N, T478K, E484A, Q493R, Q498R, N501Y, Y505H, D614G, H655Y, N679K, P681H, N764K, D796Y, A846G, Q954H, N969K
	BA.1 + Q628K	Denmark, UK									2	2																																					A67V, H69-, V70-, T95I, G142D, V143-, Y144-, Y145-, N211-, L212I, in214EPE, G339D, S371L, S373P, S375F, K417N, N440K, G446S, S477N, T478K, E484A, Q493R, G496S, Q498R, N501Y, Y505H, T547K, D614G, Q628K, H655Y, N679K, P681H, A701V, N764K, D796Y, N856K, Q954H, N969K, L981F
	BA.2+I68T	India																																															T19I, L24-, P25-, P26-, A27S, I68T, G142D, V213G, G339D, S371F, S373P, S375F, T376A, D405N, R408S, K417N, N440K, S477N, T478K, E484A, Q493R, Q498R, N501Y, Y505H, D614G, H655Y, N679K, P681H, N764K, D796Y, Q954H, N969K
	BA.1 + I1081V									2	2	2																																					A67V, H69-, V70-, T95I, G142D, V143-, Y144-, Y145-, N211-, L212I, in214EPE, G339D, S371L, S373P, S375F, K417N, N440K, G446S, S477N, T478K, E484A, Q493R, G496S, Q498R, N501Y, Y505H, T547K, D614G, H655Y, N679K, P681H, N764K, D796Y, N856K, Q954H, N969K, L981F, I1081V
	BA.1 + N211_ + L212_ + 214_ + G339_ + S371_ + S373_ + S375_ + K417_ + N440_ + G446_ + L452R	Turkey									3	3																																					A67V, H69-, V70-, T95I, G142D, V143-, Y144-, Y145-, L452R, S477N, T478K, E484A, Q493R, G496S, Q498R, N501Y, Y505H, T547K, D614G, H655Y, N679K, P681H, N764K, D796Y, N856K, Q954H, N969K, L981F
	BA.2+S704L	India																																															T19I, L24-, P25-, P26-, A27S, G142D, V213G, G339D, S371F, S373P, S375F, T376A, D405N, R408S, K417N, N440K, S477N, T478K, E484A, Q493R, Q498R, N501Y, Y505H, D614G, H655Y, N679K, P681H, S704L, N764K, D796Y, Q954H, N969K
	BA.2+F186S	UK																																															T19I, L24-, P25-, P26-, A27S, G142D, F186S, V213G, G339D, S371F, S373P, S375F, T376A, D405N, R408S, K417N, N440K, S477N, T478K, E484A, Q493R, Q498R, N501Y, Y505H, D614G, H655Y, N679K, P681H, N764K, D796Y, Q954H, N969K
	BA.1 + K417_ + N440_ + G446_ + L452R (underscore = ancestral)									1	2	2																																					A67V, H69-, V70-, T95I, G142D, V143-, Y144-, Y145-, N211-, L212I, in214EPE, G339D, S371L, S373P, S375F, L452R, S477N, T478K, E484A, Q493R, G496S, Q498R, N501Y, Y505H, T547K, D614G, H655Y, N679K, P681H, N764K, D796Y, N856K, Q954H, N969K, L981F
	BA.1 + K417_ (underscore = ancestral)	USA									2	2																																					A67V, H69-, V70-, T95I, G142D, V143-, Y144-, Y145-, N211-, L212I, in214EPE, G339D, S371L, S373P, S375F, N440K, G446S, S477N, T478K, E484A, Q493R, G496S, Q498R, N501Y, Y505H, T547K, D614G, H655Y, N679K, P681H, N764K, D796Y, N856K, Q954H, N969K, L981F
	B.1.640.2									2	3	3																																					L5F, P9L, E96Q, C136-, N137-, D138-, P139-, F140-, L141-, G142-, V143-, Y144-, R190S, D215H, R346S, N394S, Y449N, E484K, F490S, N501Y, D614G, P681H, T859N, D1139H
	BA.3									2	2	2																																					A67V, H69-, V70-, T95I, G142D, V143-, Y144-, Y145-, N211-, L212I, G339D, S371F, S373P, S375F, D405N, K417N, N440K, G446S, S477N, T478K, E484A, Q493R, Q498R, N501Y, Y505H, D614G, H655Y, N679K, P681H, N764K, D796Y, Q954H, N969K
	BA.1+ I666S + V736G + C738W + I993S + Y1272D	Poland																																															A67V, H69-, V70-, T95I, G142D, V143-, Y144-, Y145-, N211-, L212I, in214EPE, G339D, S371L, S373P, S375F, K417N, N440K, G446S, S477N, T478K, E484A, Q493R, G496S, Q498R, N501Y, Y505H, T547K, D614G, H655Y, I666S, N679K, P681H, V736G, C738W, N764K, D796Y, N856K, Q954H, N969K, L981F, I993S, Y1272D
	BA.1 + 1_E156- + F157- + R158G + N211_ + L212_ + 214_ + G339_ + S371_ + S373_ + S375_ + K417_ + N440_ + G446_ + L452R + S477_ + E484_ + Q493_ + G496_ + Q498_ + N501_ + Y505_	Italy									3	3																																					A67V, H69-, V70-, T95I, G142D, V143-, Y144-, Y145-, E156-, F157-, R158G, L452R, T478K, T547K, D614G, H655Y, N679K, P681H, N764K, D796Y, N856K, Q954H, N969K, L981F
	BA.1 + 1_G339_ + S371_ + S373_ + S375_ + K417_ + N440_ + G446_ + L452R_S477_ + E484_ + Q493_ + G496_ + Q498_ + N501_ + Y505_ + T547_ + H655_ + N679_ + P681R	Turkey									3	3																																					A67V, H69-, V70-, T95I, G142D, V143-, Y144-, Y145-, N211-, L212I, in214EPE, L452R, T478K, D614G, P681R, N764K, D796Y, N856K, Q954H, N969K, L981F
	B.1.617.2 + T95I + E484A								1	2	3	3																																					T19R, T95I, G142D, E156-, F157-, R158G, L452R, T478K, E484A, D614G, P681R, D950N
	Retired (2022-03-11)
	B.1.640.1 (previously B.1.1640)	France							1	2	3																																						P9L, E96Q, C136-, N137-, D138-, P139-, F140-, L141-, G142-, V143-, Y144-, R190S, I210T, R346S, N394S, Y449N, F490R, N501Y, D614G, P681H, T859N, D936H
	B.1.617.2 + K77T + E484Q					R		3	1	3	3																																						T19R, K77T, G142D, E156-, F157-, R158G, L452R, T478K, E484Q, D614G, P681R, D950N
	B.1.617.2 + T95I + Y145H + A222V (now part of AY4.2)	UK				R		1	1	2	3																																						T19R, T95I, G142D, Y145H, E156G, F157-, R158-, A222V, L452R, T478K, D614G, P681R, D950N
	B.1.617.2 + A222V	Indonesia, Italy			3	1	1	1	1	3	3																																						T19R, G142D, E156-, F157-, R158G, A222V, L452R, T478K, D614G, P681R, D950N
	B.1.617.2 + T95I + E484K								1	3	3																																						T19R, T95I, G142D, E156G, F157-, R158-, L452R, T478K, E484K, D614G, P681R, D950N
	B.1.617.2 + G446V					2	1	1	1	3	3																																						T19R, T95I, G142D, E156-, F157-, R158G, G446V, L452R, T478K, D614G, P681R, D950N
	B.1.617.2 + T95I + H655Y						3	2	2	4	3																																						T19R, T95I, G142D, E156-, F157-, R158G, L452R, T478K, D614G, H655Y, P681R, D950N
	B.1.617.2 + V36F + T95I + Y145H + A222V (AY.4.2.1)	UK							2	4	3																																						T19R, V36F, T95I, G142D, Y145H, E156G, F157-, R158-, A222V, L452R, T478K, D614G, P681R, D950N
	B.1.617.2 + T95I + S494L						2	2	2	4	3																																						T19R, T95I, G142D, E156-, F157-, R158G, L452R, T478K, S494L, D614G, P681R, D950N
	B.1.617.2 + T95I + Q675H						3	2	3	4	3																																						T19R, T95I, G142D, E156-, F157-, R158G, L452R, T478K, D614G, Q675H, P681R, D950N
	B.1.617.2 + T95I				2	2	1	1	1	3	3																																						T19R, T95I, G142D, E156G, F157-, R158-, L452R, T478K, D614G, P681R, D950N
	Retired 2022-02-10
	P.1.9 (P.1 + Q675H)						4	2	3	4																																							L18F, T20N, P26S, D138Y, R190S, K417T, E484K, N501Y, D614G, H655Y, Q675H, T1027I, V1176F
	B.1.617.2 + T95I + Y145H + A222V + V1264L	Scotland						1	1	3																																							T19R, T95I, G142D, Y145H, E156G, F157-, R158-, A222V, L452R, T478K, D614G, P681R, D950N, V1264L
	B.1.637.1 (Still asigned as B.1.637 in GISAID)	USA/NY								2																																							H69-, V70-, D80G, E96Q, Y144-, F157S, L244-, H245-, R246-, S247-, A264V, G446R, L452R, T478R, D614G, P681R, T859N, D936H, D950H, N978S
	B.1.617.2 + T95I + G446V + L1265F (AY.34.1)	Chile																																															T19R, T95I, E156G, F157-, R158-, G446V, L452R, T478K, D614G, Q677H, P681R, D950N, L1265F
	B.1.639 + L452R	Germany																																															H69-, V70-, G142D, V143-, Y144-, Y145-, E156G, F157-, R158-, N211-, L212I, L452R, T478K, D614G
	B.1.617.2 + T29A + T250I + T299I + Q613H						3	1	2	4																																							T19R, T29A, G142D, E156-, F157-, R158G, T250I, T299I, L452R, T478K, Q613H, D614G, P681R, D950N
	B.1.617.2 + T95I + L1265F (AY.34.1)	Chile																																															T19R, T95I, E156G, F157-, R158-, L452R, T478K, D614G, Q677H, P681R, D950N, L1265F
	B.1.617.2 + V36F + T95I + Y145H + A222V + V1264L	UK							2	4																																							T19R, V36F, T95I, G142D, Y145H, E156G, F157-, R158-, A222V, L452R, T478K, D614G, P681R, D950N, V1264L
	B.1.617.2 + T95I + I850L (out of retirement)	Germany					R		1	4																																							T19R, T95I, G142D, E156G, F157-, R158-, L452R, T478K, D614G, P681R, I850L, D950N
	B.1.617.2 + T95I + Q677H	India				1	2	1	1	3																																							T19R, T95I, E156G, F157-, R158-, L452R, T478K, D614G, Q677H, P681R, D950N
	BA.1 + N211_ + L212_ + 214_ + G339_ + S371_ + S373_ + S375_ + K417_ + N440_ + G446_ + L452R + S477_ + E484_ + Q493_ + G496_ + Q498_ + N501_ + Y505_	Turkey																																															A67V, H69-, V70-, T95I, G142D, V143-, Y144-, Y145-, L452R, T478K, T547K, D614G, H655Y, N679K, P681H, N764K, D796Y, N856K, Q954H, N969K, L981F
	Retired 2022-01-14
	P.1.7 (P.1 + P681H)	Brazil					1	2	3																																								L18F, T20N, P26S, D138Y, R190S, K417T, E484K, N501Y, D614G, H655Y, P681H, T1027I, V1176F
	P.1.8 (P.1 + T470N + P681R + C1235F)					2	3	3	3																																								L18F, T20N, P26S, D138Y, R190S, K417T, T470N, E484K, N501Y, D614G, H655Y, P681R, T1027I, V1176F, C1235F
	B.1.617.2 + Q613H								1																																								T19R, G142D, E156-, F157-, R158G, L452R, T478K, Q613H, D614G, P681R, D950N
	B.1.617.2 + T95I + V1104L (Richards row 60, but out of retirement, and here it is in its common form, with the T95I)					R			2																																								T19R, T95I, G142D, E156G, F157-, R158-, L452R, T478K, D614G, P681R, D950N, V1104L
	B.1.617.2 + P251L					2	2	1	2																																								T19R, G142D, E156-, F157-, R158G, P251L, L452R, T478K, D614G, P681R, D950N
	B.1.617.2 + T95I + K444N						4	3	3																																								T19R, T95I, G142D, E156-, F157-, R158G, K444N, L452R, T478K, D614G, P681R, D950N
	B.1.617.2 + L1234I + V1264L								1																																								T19R, G142D, E156-, F157-, R158G, L452R, T478K, D614G, P681R, D950N, L1234I, V1264L
	B.1.617.2 + T95I + D138H						3	2	2																																								T19R, T95I, D138H, G142D, E156-, F157-, R158G, L452R, T478K, D614G, P681R, D950N
	B.1.617.2 + A222V + V1264L (now part of AY.4)					R		1	2																																								T19R, G142D, E156G, F157-, R158-, A222V, L452R, T478K, D614G, P681R, D950N, V1264L
	B.1.617.2 + A222V + Q613H (Alternative to Richard's row 61: the much more common alternative to just Q613H)								2																																								T19R,G142D,E156-,F157-,R158G,A222V,L452R,T478K,Q613H,D614G,P681R,D950N
	B.1.617.2 + V70I								3																																								T19R, V70I, G142D, E156-, F157-, R158G, L452R, T478K, D614G, P681R, D950N
	B.1.617.2 + T95I + S477I						4	2	3																																								T19R, T95I, G142D, E156-, F157-, R158G, L452R, S477I, T478K, D614G, P681R, D950N
	B.1.617.2 + T95I + L1234I + V1264L (Alternative to Richard's row 66)								3																																								T19R,G142D,E156-,F157-,R158G,L452R,T478K,D614G,P681R,D950N,L1234I,V1264L
	B.1.617.2 + T29A + T250I						1	1	2																																								T19R, T29A, G142D, E156-, F157-, R158G, T250I, L452R, T478K, D614G, P681R, D950N
	B.1.617.2 + S112L + A522V						3	2	3																																								T19R, S112L, G142D, E156-, F157-, R158G, L452R, T478K, A522V, D614G, P681R, D950N
	B.1.617.2 + A1078S	India, Europe						2	3																																								T19R, T95I, G142D, E156G, F157del, R158del, L452R, T478K, D614G, P681R, D950N, A1078S
	B.1.617.2 + S112L (Richards row 58 above, but out of retirement)								3																																								T19R, S112L, G142D, E156-, F157-, R158G, L452R, T478K, D614G, P681R, D950N
	Retired 2021-12-09
	B.1.621 + K417N						2	3																																									T95I, insert143T, Y144S, Y145N, R346K, K417N, E484K, N501Y, D614G, P681H, D950N
	B.1.526 (Iota) + R78S + D215H + L244:247- + G446R + T478R																																																R78S,D80G,Y144-,F157S,D215H,L244:247-,G446R,L452R,T478R,D614G,P681R,T859N,D950H,N978S
	B.1.617.2 + A222V + V367L						2	3																																									T19R, G142D, E156-, F157-, R158G, A222V, V367L, L452R, T478K, D614G, P681R, D950N
	P.1.15 (same as P.1 for spike)
	B.1.617.2 + T95I + Q414H						3	2																																									T19R, T95I, G142D, E156-, F157-, R158G, Q414H, L452R, T478K, D614G, P681R, D950N
	B.1.596 del141-144 (associated with transmission in white-tailed deer)	US
	P.1.4 (P.1 + N679K)	Brazil					1	2																																									L18F, T20N, P26S, D138Y, R190S, K417T, E484K, N501Y, D614G, H655Y, N679K, T1027I, V1176F
	Retired 2021-11-05
	B.1.617.2 + T95I + S255F						3																																										T19R, T95I, G142D, E156-, F157-, R158G, S255F, L452R, T478K, D614G, P681R, D950N
	B.1.617.2 + T572I	India, Turkey																																															T19R, T95I, G142D, E156G, F157del, R158del, L452R, T478K, T572I, D614G, P681R, D950N
	B.1.617.2 + T95I + Y144-						4																																										T19R, T95I, G142D, Y144-, E156-, F157-, R158G, L452R, T478K, D614G, P681R, D950N
	B.1.617.2 + A222V + D253A						3																																										T19R, G142D, E156-, F157-, R158G, A222V, D253A, L452R, T478K, D614G, P681R, D950N, D979E
	B.1.617.2 + A222V + T250S						4																																										T19R, G142D, E156-, F157-, R158G, A222V, T250S, L452R, T478K, D614G, P681R, D950N
	B.1.617.2 + T95I + N148S						4																																										T19R, T95I, G142D, N148S, E156-, F157-, R158G, L452R, T478K, D614G, P681R, D950N
	B.1.617.2 + P809S	India, Europe																																															T19R, T95I, G142D, E156G, F157del, R158del, L452R, T478K, D614G, P681R, P809S, D950N
	B.1.617.2 + T95I + P1162S						4																																										T19R, T95I, G142D, E156-, F157-, R158G, L452R, T478K, D614G, P681R, D950N, P1162S
	B.1.617.2 + T95I + S256L						4																																										T19R, T95I, G142D, E156-, F157-, R158G, S256L, L452R, T478K, D614G, P681R, D950N
	Retired 2021-10-08
	B.1.617.2 + V1264L					3																																											T19R, G142D, E156-, F157-, R158G, L452R, T478K, D614G, P681R, D950N, V1264L
	B.1.617.2 + S112L																																																T19R, S112L, G142D, E156-, F157-, R158G, L452R, T478K, D614G, P681R, D950N
	B.1.617.2 + L455F																																																T19R, G142D, E156-, F157-, R158G, L452R, L455F, T478K, D614G, P681R, D950N
	B.1.617.2 + T22I + A67V	UK																																															T19R, T22I, A67V, G142D, E156-, F157-, R158G, L452R, T478K, D614G, P681R, D950N
	B.1.617.2 + T95I + T250N																																																T19R, T95I, G142D, E156-, F157-, R158G, T250N, L452R, T478K, D614G, P681R, D950N
	B.1.617.2 + T29A - D142G + T299I + Q613H (the only form of this variant has ancestral G142)																																																T19R, T29A, E156-, F157-, R158G, T250I, T299I, L452R, T478K, Q613H, D614G, P681R, D950N
	B.1.617.2 + K77T																																																T19R, K77T, G142D, E156-, F157-, R158G, L452R, T478K, D614G, P681R, D950N
	B.1.617.2 + A222V + V289I																																																T19R, G142D, E156-, F157-, R158G, A222V, V289I, L452R, T478K, D614G, P681R, D950N
	B.1.617.2 + L18F + T95I																																																L18F, T19R, T95I, G142D, E156-, F157-, R158G, L452R, T478K, D614G, P681R, D950N
	B.1.617.2 + A222V + N1074S + V1264L																																																T19R, G142D, E156-, F157-, R158G, A222V, L452R, T478K, D614G, P681R, D950N, N1074S, V1264L
	B.1.617.2 + T95I + D253G																																																T19R, T95I, G142D, E156-, F157-, R158G, D253G, L452R, T478K, D614G, P681R, D950N
	B.1.617.2 + T95I + N501Y + P681H																																																T19R, T95I, G142D, E156-, F157-, R158G, L452R, T478K, N501Y, D614G, P681H, D950N
	B.1.617.2 + H69- + V70-				4	3																																											T19R, H69-, V70-, G142D, E156-, F157-, R158G, L452R, T478K, D614G, P681R, D950N
	P.1.3 (P.1 + L141-,G142-,V143-,Y144-)																																																L18F, T20N, P26S, D138Y, L141-, G142-, V143-, Y144-, R190S, K417T, E484K, N501Y, D614G, H655Y, T1027I, V1176F
	B.1.617.2 + T791I																																																T19R, G142D, E156-, F157-, R158G, L452R, T478K, D614G, P681R, T791I, D950N
	C.1.2					2																																											P9L, C136F, Y144-, R190S, D215G, A243-, L244-, Y449H, E484K, N501Y, D614G, H655Y, N679K, T716I, T859N
	B.1.617.2 + V362F																																																T19R, G142D, E156-, F157-, R158G, V362F, L452R, T478K, D614G, P681R, D950N
	B.1.617.2 + S112L + S477G																																																T19R, S112L, G142D, E156-, F157-, R158G, L452R, S477G, T478K, D614G, P681R, D950N
	B.1.617.2 + A688V					3																																											T19R G142D E156G F157- R158- L452R T478K D614G P681R A688V D950N
	B.1.617.2 - G156E - -157F - -158R					2																																											T19R, G142D, L452R, T478K, D614G, P681R, D950N
	B.1.617.2 + H69- + V70- + Y144-				4	3																																											H69-, V70-, Y144-, T19R, G142D, E156-, F157-, R158G, L452R, T478K, D614G, P681R, D950N
	B.1.617.2 + H69-,V70- + Y144- + 142G + E156 + F157 + R158 (likely Alpha recombination)																																																T19R, H69-, V70-, Y144-, L452R, T478K, D614G, P681R, D950N
	B.1.626	USA																																															L18F, A67-, I68-, H69-, G257S, E484K, F490S, N501T, D614G, T859N
	B.1.619.1			W	3	2																																											I210T, N440K, E484K, D614G, D936N, S939F, T1027I
	C.1.2 + P25L + N440K + P681H + D936H					2																																											P9L, P25L, C136F, Y144-, R190S, D215G, A243-, L244-, N440K, Y449H, E484K, N501Y, D614G, H655Y, P681H, T716I, T859N, D936H
	B.1.617.2 + L244S																																																T19R, G142D, E156-, F157-, R158G, L244S, L452R, T478K, T572I, D614G, P681R, D950N
	B.1.617.2 + A222V + A262S																																																T19R, G142D, E156-, F157-, R158G, A222V, A262S, L452R, T478K, D614G, P681R, D950N
	B.1.617.2 - 452L																																																T19R, G142D, E156-, F157-, R158G, T478K, D614G, P681R, D950N
	C.36.3 (was C.36)	Egypt, US, Denmark		W	2	2																																											S12F, H69-, V70-, W152R, R346S, L452R, D614G, Q677H, A899S
	B.1.1.7 + F490S			W	2	2																																											H69-, V70-, Y144-, F490S, N501Y, A570D, D614G, P681H, T716I, S982A, D1118H
	B.1.1.523	Russia, Germany, US		W	1	3																																											E156-, F157-, R158-, F306L, E484K, S494P, D614G, E780A, D839V, T1027I
	B.1.1.7 + E484Q			W	3	3																																											H69-, V70-, Y144-, E484Q, N501Y, A570D, D614G, P681H, T716I, S982A, D1118H
	B.1.617.2 + T95I - G156E - -157F - -158R	India				3																																											T19R T95I G142D L452R T478K D614G P681R D950N
	B.1.617.2 + V16F +T95I +I1179V																																																V16F, T19R, T95I, G142D, E156-, F157-, R158G, L452R, T478K, D614G, P681R, D950N, I1179V
	B.1.620	South Korea Lithuania		W	2	2																																											P26S, H69-, V70-, V126A, Y144-, L241-, L242-, A243-, H245Y, S477N, E484K, D614G, P681H, T1027I, D1118H
	B.1.623	USA																																															L452R, D614G, P681R
	B.1.1.318	UK			3	2																																											T95I, Y144-, E484K, D614G, P681H, D796H
	B.1.177.82																																																A222V, A262S, P272L, D614G
	B.1.258.17																																																H69-, V70-, L189F, N439K, D614G, V772I
	B.1.617.2 + R21T + A222V																																																T19R, R21T, G142D, E156-, F157-, R158G, A222V, L452R, T478K, D614G, P681R, D950N
	B.1.630			W	1	3																																											A222V, A243-, L244-, P9L, C136F, Y144-, L452R, T478R, E484Q, D614G, H655Y, D950N (A243-, L244- is equivalent to L242- A243- in aas, but more parsimonious at 243-244 by the nucs)
	P.1 + H49Y					3																																											L18F, T20N, P26S, H49Y, D138Y, R190S, K417T, E484K, N501Y, D614G, H655Y, T1027I, V1176F
	B.1.1.284																																																M153T, G184S, D614G, Q677H
	B.1.617.2 + T95I + H66Y	South Africa				3																																											T19R, H66Y, T95I, G142D, E156G, F157-, R158-, L452R, T478K, D614G, P681R, D950N
	B.1.628	USA																																															L18R, T95I, R158S, N440K, D614G, P681H, A688V, S735A, T1027I
	B.1.575	US		3	4	3																																											S494P, P681H, D614G, T716I
	B.1.632	Mexico																																															T29I, F32L, M153T, F157S, G252V, S477N, E484K, D614G, H655Y, P681H, D936H, D1260H
	P.1 + T470N	Brazil, Rio de Janeiro				2																																											L18F, T20N, P26S, D138Y, R190S, K417T, T470N, E484K, N501Y, D614G, H655Y, P681R, T1027I, V1176F, C1235F
	Retired 2021-08-26
	B.1.617.2 + T95I + T719I					R																																											T19R, T95I, G142D, E156-, F157-, R158G, L452R, T478K, D614G, P681R, T719I, D950N
	B.1.617.2 + L216F + G1124V				4	R																																											T19R, G142D, E156-, F157-, R158G, L216F, L452R, T478K, D614G, P681R, D950N, G1124V
	B.1.617.2 + T95I + Y145H + A222V (now part of AY)	UK				R																																											T19R T95I G142D Y145H E156G F157- R158- A222V L452R T478K D614G P681R D950N
	B.1.1.7 + S494P			W	2	R																																											H69-, V70-, Y144-, S494P, N501Y, A570D, D614G, P681H, T716I, S982A, D1118H
	B.1.1.7 + L5F			W	4	R																																											L5F, H69-, V70-, Y144-, N501Y, A570D, D614G, P681H, T716I, S982A, D1118H
	B.1.1.7 + W152R			W	3	R																																											H69-, V70-, Y144-, W152R, N501Y, A570D, D614G, P681H, T716I, S982A, D1118H
	B.1.617.2 + T95I + I850L	Germany				R																																											T19R, T95I, G142D, E156G, F157-, R158-, L452R, T478K, D614G, P681R, I850L, D950N
	B.1.1.7 + T572I			W	4	R																																											H69-, V70-, Y144-, N501Y, A570D, T572I, D614G, P681H, T716I, S982A, D1118H
	B.1.617.2 + T95I + V1104L					R																																											T19R, T95I, G142D, E156G, F157-, R158-, L452R, T478K, D614G, P681R, D950N, V1104L
	B.1.1.7 + L452R			W	2	R																																											H69-, V70-, Y144-, L452R, N501Y, A570D, D614G, P681H, T716I, S982A, D1118H
	B.1.617.2 + T95I + Y248H					R																																											T19R, T95I, G142D, E156-, F157-, R158G, Y248H, L452R, T478K, D614G, P681R, D950N
	B.1.617.2 + A222V + V1264L (now part of AY.4)					R																																											T19R, G142D, E156G, F157-, R158-, A222V, L452R, T478K, D614G, P681R, D950N, V1264L
	B.1.617.2 + T95I + K97N (now part of AY.4)	India				R																																											T19R, T95I, K97N, G142D, E156G, F157-, R158-, L452R, T478K, D614G, P681R, D950N
	P.4					R																																											G142V, N164K, Q173K, L452R, D614G, S704L, I720V, V1176F
	B.1.617.2 + A222V + N1074S + V1104L					R																																											T19R, G142D, E156G, F157-, R158-, A222V, L452R, T478K, D614G, P681R, D950N, N1074S, V1264L
	B.1.617.2 + K77T + E484Q					R																																											T19R, K77T, G142D, E156-, F157-, R158G, L452R, T478K, E484Q, D614G, P681R, D950N (Note: E156-, F157-, R158G == E156G, F157-, R158-)
	B.1.1.7 + F490L			W	2	R																																											H69-, V70-, Y144-, F490L, N501Y, A570D, D614G, P681H, T716I, S982A, D1118H
	B.1.1.7 + K1191N			W	4	R																																											H69-, V70-, Y144-, N501Y, A570D, D614G, P681H, T716I, S982A, D1118H, K1191N
	B.1.1.7 + A475V			W	3	R																																											H69-, V70-, Y144-, A475V, N501Y, A570D, D614G, P681H, T716I, S982A, D1118H
	B.1.1.7 + K417N			W	4	R																																											H69-, V70-, Y144-, K417N, N501Y, A570D, D614G, P681H, T716I, S982A, D1118H
	B.1.617.2 + T95I + W258L + K417N + K558N (is B.1.617.2.1 also called AY.1) and is Delta +				4	R																																											T19R, T95I, G142D, E156G, F157-, R158-, W258L, K417N, L452R, T478K, K558N, D614G, P681R, D950N
	B.1.1.7 + L455F			W	4	R																																											H69-, V70-, Y144-, L455F, N501Y, A570D, D614G, P681H, T716I, S982A, D1118H
	B.1.1.7 + G446V			W	4	R																																											H69-, V70-, Y144-, G446V, N501Y, A570D, D614G, P681H, T716I, S982A, D1118H
	B.1.617.2 + G1124V				4	R																																											T19R, G142D, E156-, F157-, R158G, L452R, T478K, D614G, P681R, D950N, G1124V
	N.10	Brazil, USA		W	3	R																																											P9L, 141-144-, I210V, 211-, L212I, 256-258-, V445A, E484K, D614G
	AV.1	UK		W	4	R																																											D80G, T95I, G142D, Y144-, N439K, E484K, D614G, P681H, I1130V, D1139H
	A.2.5.2 (Also A.2.5 and A.2.5.1)	Costa Rica, US, Panama		W	4	R																																											L141-, G142-, V143-, insertion215AAG, D215Y, L452R, D614G (note this can also be written D215A,insertion215AGY, or D215AAGY)
	A.27	France		2	3	R																																											L18F, L452R, N501Y, D614D, A653V, H655Y, D796Y, G1219V
	B.1.36.16?	Thailand		3	4	R																																											S459F, D614G
	B.1.1.7 + Q677H			W	4	R																																											H69-, V70-, Y144-, N501Y, A570D, D614G, Q677H, P681H, T716I, S982A, D1118H
	P.1 - T417K	Brazil, USA		W	4	R																																											L18F, T20N, P26S, D138Y, R190S, E484K, N501Y, D614G, H655Y, T1027I, V1176F (I think this is actually a P.1 variant, not P.4)
	AT.1	Russia, Finland		W	3	R																																											P9L, 136-144-, D215G, H245P, E484K, D614G, N679K, insertion679GIAL, E780K
	P.3	Philippines		2	4	R																																											L141-, G142-, V143-, A243-, L244-, Y265C, E484K, N501Y, D614G, P681H, E1092K, H1101Y, V1176F
	B.1.214.2	Belgium		W	3	R																																											insertion214TDR, Q414K, N450K, D614G, T716I
	B.1.1.7 + T478I			W	4	R																																											H69-, V70-, Y144-, T478I, N501Y, A570D, D614G, P681H, T716I, S982A, D1118H
	B.1.1.7 + S477R			W	4	R																																											H69-, V70-, Y144-, S477R, N501Y, A570D, D614G, P681H, T716I, S982A, D1118H
	B.1.1.7 + V367F			W	4	R																																											H69-, V70-, Y144-, V367F, N501Y, A570D, D614G, P681H, T716I, S982A, D1118H
	B.1.1.7 + V367L			W	4	R																																											H69-, V70-, Y144-, V367L, N501Y, A570D, D614G, P681H, T716I, S982A, D1118H
	B.1.1.7 + P479S			W	4	R																																											H69-, V70-, Y144-, P479S, N501Y, A570D, D614G, P681H, T716I, S982A, D1118H
	Retired 2021-07-01
	B.1.1.7 + D138H			W	X
	B.1.1.7 + L452M			W	X
	B.1.1.7 + V483F			W	X
	B.1.466.2	Australia		W	X																																												W152R, N439K, D614G, P681R
	B.1.617.2 + K77T			W	X
	B.1.617.2 + R21T+ 677H + A222V			W	X
	B.1.617.2 + L216F			W	X
	B.1.617.2 + K417N + D142G + K558N			W	X																																												T19R, T95I, D142G, E156G, F157-, R158-, W258L, K417N, L452R, T478K, K557N, D614G, P681R, D950N
	B.1.617.2 + R21T + A222V			W	X
	B.1.618	India, West Bengal		W	X																																												H49Y, Y145del, H146del, E484K, D614G, second variant has no H49Y
	B.1.623			W	X																																												S494P, N501Y, P681H, E1111K
	B.1.1.7 + A706V			W	X
	B.1.1.7 + L18F			W	X
	B.1.1.7 + S98F			W	X
	B.1.1.7 + A982S			W	X
	B.1.616	Brittany		3	X																																												H66D, G142V, Y144-, D215G, V483A, H655Y, G669S, Q949R, N1087D
	B.1.1.7 + T20I			W	X
	B.1.1.7 + S94F			W	X
	B.1.517			3	X																																												N501T, minor variant adds G252V. defined by non-spike mutations. also found in C.2.1 and minor variants of B.1.2
	B.1.234	UK		3	X																																												G142S, E180V, D614G, Q677H
	B.1.526 - E484K	New York		3	X																																												L5F, T95I, D253G, D614G, A701V
	B.1.617.2 + V1264L			W	X
	B.1.617.2 + R21T			W	X
	B.1			W	X
	B.1.526 with S477N (was B.1.526.2)	New York		2	X																																												L5F, T95I, D253G, S477N, D614G, Q957R
	B.1.1.7 + -144Y			W	X
	B.1.1.7 + -69H,-70V			W	X
	B.1.1.7 + Y501N			W	X
	Retired 2021-04
	B.1.427/429 + W258C,L			1
	B.1.427/429 + P26S			1
	B.1.526.2 + Y144-			1
	B.1.1.1			2																																													W64-:T76-, R246N, S247-, Y248-, L249-, T250-, P251-, G252-, D253-, L452Q, E471Q, F490S
	B.1.1.1			2																																													W64-:T76-, R246N, S247-, Y248-, L249-, T250-, P251-, G252-, D253-, L452Q, F490S
	B.1.1.7 + E484K			2
	B.1.1.7 + S494P			2
	B.1.1.7 + E154Q			2
	B.1.526 + Y144-			2
	A.23.1 + E484K	UK		2
	B.1.1.7 + L452Q + F490S			2
	B.1.1.7 + G142V			2
	B.1.427/429 + Del69/70			2																																													S13I, H69-, V70-, W152C, L452R, D614G
	B.1.1.7 + K1191N			3
	B.1.1.7 + V1177L			3
	B.1.427/429 + A22P			3
	B.1.324.1 + E484K			3																																													T95I, T144-, E484K, P681H, D796H
	B.1+S494P			3																																													S494P, D614G, P681H, T716I (30% also carrry N501Y)
	P.1 + del141-144			3																																													L18F, T20N, P26S, D138Y, L141-, G142-, V143-, Y144-, R190S, K417T, E484K, N501Y, D614G, H655Y, T1027I, V1176F
	B.1.1.7 + L452R			x
	B.1.427/429 + A22P			3																					.
	B.1.324.1 + E484K			3																					.																							T95I, T144-, E484K, P681H, D796H
	B.1+S494P			3																					.																							S494P, D614G, P681H, T716I (30% also carrry N501Y)
	P.1 + del141-144			3																					F																							L18F, T20N, P26S, D138Y, L141-, G142-, V143-, Y144-, R190S, K417T, E484K, N501Y, D614G, H655Y, T1027I, V1176F
	B.1.1.7 + L452R			x
[truncated: 7 more columns]

## Sheet: SNAPSHOT Variants 2023-01-13 1
	PANGO designation(s)			First IDed in		Priority																					H69	V70	Y144	K147	W152	F157	I210	G257		G339	R346	K417	N440	K444	G446	L452	N460	F486	Q493		N658
		Current Prioritisation (2023-01-13)
		RBD: Incremental substitutions from widely circulating lineages
	XBB.1.5	XBB + G252V + S486P																					3	1			.	.	-	.	.	.	.	.		H	T	N	K	.	S	.	K	P	.		.
	BQ.1.1	BA.5 + R346T + K444T + N460K		TX, USA																	1	1	1	1			-	-	.	.	.	.	.	.		D	T	N	K	T	.	R	K	V	.		.
	BF.7, BA.5.2.6, BF.11	BA.5 + R346T		USA, Czechia																	1	1	1	2			-	-	.	.	.	.	.	.		D	T	N	K	.	.	R	.	V	.		.
	CH.1.1	BA.2.75 + R346T + K444T + L452R + F486S																					2	2			.	.	.	E	R	L	V	S		H	T	N	K	T	S	R	K	S	.		.
		BA.2.75 + R346T + F486P + F490S																					2	2			.	.	.	E	R	L	V	S		H	T	N	K	.	S	.	K	P	.		.
	BQ.1	BA.5 + K444T + N460K																				2	1	3			-	-	.	.	.	.	.	.		D	.	N	K	T	.	R	K	V	.		.
	BN.1	BA.2.75 + R346T + K356T + F490S																				2	2	3			.	.	.	E	R	L	V	S		H	T	N	K	.	S	.	K	.	.		.
	BF.14, BA.5.2, BF.32, CN.1...	BA.5 + N450D																						3
		BA.2.75 + R346T + L452R + F486I																					2	3			.	.	.	E	R	L	V	S		H	T	N	K	.	S	R	K	I	.		.
		Many substitutions relative to widely circulating lineages
	XBB	XBB (BJ.1/BM.1.1.1 (=BA.2.75.3.1.1.1) recombinant with breakpoint in S1 between 446 and 460)		Singapore																	1	1	1	2			.	.	-	.	.	.	.	.		H	T	N	K	.	S	.	K	S	.		.
	XBC.1	XBC + L452M																					3	3			.	.	-	.	.	-	.	.		.	.	N	K	.	S	M	.	P	.		.
	CM.2, BA.2.3.20	BA.2 + M153T + N164K + H245N + G257D + K444R + N450D + L452M + N460K + E484R _ R493Q_reversion		CA, USA																	1	2	2	3	Interesting but rare		.	.	.	.	.	.	.	D		D	.	N	K	R	.	M	K	.	.		.
		NTD: Incremental substitutions from widely circulating lineages
	XBB.1	XBB + G252V		Singapore																		1	1	1			.	.	.	.	.	.	.	.		H	T	N	K	.	S	.	K	S	.		.
	BQ.1.22, BQ.1.18, BQ.1.1.13, BQ.1.1.10	BA.5 + Y144- + R346T + K444T + N460K (=BQ.1.1 + Y144-)																					1	1			-	-	-	.	.	.	.	.		D	T	N	K	T	.	R	K	V	.		.
	XBB.2 (also found in XBB)	XBB + D253G																						2
	BN.1.3, BN.1	BA.2.75 + K147Q + R346T + K356T + F490S																					3	3			.	.	.	Q	R	L	V	S		H	T	N	K	.	S	.	K	.	.		.
	BQ.1.8, BA.5.3.1	BA.5 + Y144- + K444T + N460K																				2	1	3			-	-	-	.	.	.	.	.		D	.	N	K	T	.	R	K	V	.		.
		Other: Incremental substitutions from widely circulating lineages
	BQ.1.3	BA.5 + K444T + N460K + E619Q																						3
		Ongoing investigations
	BA.2.12.1	BA.2 + L452Q + S704L		NY/Canada												1	1	1							Ongoing		.	.	.	.	.	.	.	.		D	.	N	K	.	.	Q	.	.	R		.
		BA.4 / BA.5 (BA.2+H69-+V70-+L452R+F486V+Q493_)		South Africa												1	1								Ongoing		-	-	.	.	.	.	.	.		D	.	N	K	.	.	R	.	V	.		.
		BA.2.75 (BA.2 +[K147E,W152R,F157L,I210V,G257S,G339H,G446S,N460K] - [G339D,Q493R])																1	1						Ongoing		.	.	.	E	R	L	V	S		H	.	N	K	.	S	.	K	.	.		.
	BA.2.75.2	BA.2.75 + R346T + F486S + D1199N		India																1	1	1	3				.	.	.	E	R	L	V	S		H	T	N	K	.	S	.	K	S	.		.
		Well Studied
		B.1.617.2 (Delta) partial backbone (and also some AY.3)		India			1																		Well studied		.	.	.	.	.	-	.	.		.	.	.	.	.	.	R	.	.	.		.
		P.1 (Gamma)		Brazil		1																			Well studied		.	.	.	.	.	.	.	.		.	.	T	.	.	.	.	.	.	.		.
		B.1.351 (Beta)		South Africa		1																			Well studied		.	.	.	.	.	.	.	.		.	.	N	.	.	.	.	.	.	.		.
		B.1.617.1 (Kappa)		India		1	1																		Well studied		.	.	.	.	.	.	.	.		.	.	.	.	.	.	R	.	.	.		.
		B.1.1.7 + E484K		UK		W	2																		Well studied		-	-	-	.	.	.	.	.		.	.	.	.	.	.	.	.	.	.		.
		B.1.1.7 (Alpha)		UK		1																			Well studied		-	-	-	.	.	.	.	.		.	.	.	.	.	.	.	.	.	.		.
		B.1.427/429 (Epsilon)		California		1																			Well studied		.	.	.	.	C	.	.	.		.	.	.	.	.	.	R	.	.	.		.
		R.1		Japan		1	1																		Well studied		.	.	.	.	L	.	.	.		.	.	.	.	.	.	.	.	.	.		.
		B.1.526 with E484K (was B.1.526)				1	W																		Well studied		.	.	.	.	.	.	.	.		.	.	.	.	.	.	.	.	.	.		.
		P.2 (Zeta)		Brazil		1	W																		Well studied		.	.	.	.	.	.	.	.		.	.	.	.	.	.	.	.	.	.		.
		B.1.526 with L452R (was B.1.526.1)		New York		1	W																		Well studied		.	.	-	.	.	S	.	.		.	.	.	.	.	.	R	.	.	.		.
		A.23.1		Uganda		1	W																		Well studied		.	.	.	.	.	L	.	.		.	.	.	.	.	.	.	.	.	.		.
		C.37 (Lambda)		Chile		1	1	1																	Well studied		.	.	.	.	.	.	.	.		.	.	.	.	.	.	Q	.	.	.		.
		B.1.621 (Mu)		Colombia			1	1	1																Well Studied		.	.	S	.	.	.	.	.		.	K	.	.	.	.	.	.	.	.		.
		B.1.617.2 + E484Q					1	1	2																Well Studied		.	.	.	.	.	-	.	.		.	.	.	.	.	.	R	.	.	.		.
		B.1.617.2 + V70F + A222V + K417N (AY.2)					3	1	2																Well Studied		.	F	.	.	.	-	.	.		.	.	N	.	.	.	R	.	.	.		.
		B.1.617.2 + T95I + W258L + K417N (AY.1)						3	3																Well Studied		.	.	.	.	.	-	.	.		.	.	N	.	.	.	R	.	.	.		.
		B.1.525 (Eta)		UK		1	1	1																	Studied		-	-	-	.	.	.	.	.		.	.	.	.	.	.	.	.	.	.		.
		B.1.1.519		Mexico		1	1	1																	Studied		.	.	.	.	.	.	.	.		.	.	.	.	.	.	.	.	.	.		.
		BA.1 (previously B.1.1.529) (Omicron)		Botswana							1														Well Studied		-	-	-	.	.	.	.	.		D	.	N	K	.	S	.	.	.	R		.
		BA.2										1	1												Well Studied		.	.	.	.	.	.	.	.		D	.	N	K	.	.	.	.	.	R		.
		BA.1.1 (BA.1 + R346K)										1	1	1	1										Well Studied		-	-	-	.	.	.	.	.		D	K	N	K	.	S	.	.	.	R		.
		RETIRED LINEAGES
		Retired (2023-01-13)
	CK.2.1.1	BA.5 + S255F + K444N + N460K																					3	R			-	-	.	.	.	.	.	.		D	.	N	K	N	.	R	K	V	.		.
	CL.1	BA.5 + K150E + K444N + N460K																					3	R			-	-	.	.	.	.	.	.		D	.	N	K	N	.	R	K	V	.		.
	CM.8.1	BA.2 + M153T + N164K + H245N + G257D + K444R + G446S + N450D + L452M + N460K + E484R + F486S + R493Q_reversion (=BA.2.3.20 + G446S + F486S)																					3	R			.	.	.	.	.	.	.	D		D	.	N	K	R	S	M	K	S	.		.
	XAY.1	XAY + D253G																					3	R			.	.	.	.	L	-	.	.		D	.	N	K	.	D	R	.	P	.		.
	BJ.1	BA.2 + V83A + Y144del + H146Q + Q183E + V213E + G339H + R346T + L368I + V445P + G446S + V483A + F490V + G798D + S1003I		India																1	1	2	3	R	Interesting but rare		.	.	-	.	.	.	.	.		H	T	N	K	.	S	.	.	.	R		.
	BS.1	BA.2 + Y144del + ins212NGE + G257V + R346T + L452R + N460K + G476S + R493Q + S640F (BS.1)		Japan																1	1	2	3	R	Interesting but rare		.	.	-	.	.	.	.	V		D	T	N	K	.	.	R	K	.	Q		.
		Retired 2022-12-01
	BF.14, BA.5.5.1, BA.5.2	BA.5 + N450D (BF.14)		USA, Austria																	3	3					-	-	.	.	.	.	.	.		D	.	N	K	.	.	R	.	V	.		.
		BA.2.75 + R346T																									.	.	.	E	R	L	V	S		H	T	N	K	.	S	.	K	.	.		.
	BA.5.2.18, BF.16	BA.5 + K444R (BA.5.2.1,BA.5.2.18, BA.5.1,BF.16)																		3	2	3					-	-	.	.	.	.	.	.		D	.	N	K	R	.	R	.	V	.		.
	BA.5.2.7, BA.5.2, BA.5.2.14, CG.1	BA.5 + K444M (BA.5.2.7)																		3	3	3					-	-	.	.	.	.	.	.		D	.	N	K	M	.	R	.	V	.		.
	BA.2.75.7	BA.2.75 + F486S																			1	2					.	.	.	E	R	L	V	S		H	.	N	K	.	S	.	K	S	.		.
	BA.5.1.12, BA.5.2.1, BA.5.2, BF.25	BA.5 + V445A (BA.5.1.12,BF.25)																		3	3	3					-	-	.	.	.	.	.	.		D	.	N	K	.	.	R	.	V	.		.
	BA.4.6	BA.4 + R346T + N658S		Spain/South Africa															2	1	2	2					-	-	.	.	.	.	.	.		D	T	N	K	.	.	R	.	V	.		S
	BA.5.9, BA.5.2	BA.5 + R346I (BA.5.9, CE.1)		Romania															4	2	2	3					-	-	.	.	.	.	.	.		D	I	N	K	.	.	R	.	V	.		.
	BE.1.1.1, BA.5.6.2, BA.5.2.25, BA.5.2.36	BA.5 + K444T (BE.1.1.1)																		3	3	3					-	-	.	.	.	.	.	.		D	.	N	K	T	.	R	.	V	.		.
	BA.5.2, BA.5.2.1, BA.5.1	BA.5 + Y144- (BA.5.1 and BA.5.2)		Portugal															3	2	3	3					-	-	-	.	.	.	.	.		D	.	N	K	.	.	R	.	V	.		.
		Retired 2022-11-04
		BA.5 with K440N reversion (BA.5.1, BA.5.2.1, BA.5.2)		Israel															3	3	3						-	-	.	.	.	.	.	.		D	.	N	.	.	.	R	.	V	.		.
		BA.2.75 + R346T + D574V (BA.2.75.1)																		2	2						.	.	.	E	R	L	V	S		H	T	N	K	.	S	.	K	.	.		.
		BA.5 + Y144- + R346T (minor version of BF.7,also some BA.5.2.6)		Belgium																	2						-	-	-	.	.	.	.	.		D	T	N	K	.	.	R	.	V	.		.
		BA.2.75 + R346T																		2	2						.	.	.	E	R	L	V	S		H	T	N	K	.	S	.	K	.	.		.
		BA.2.75 + L452R																									.	.	.	E	R	L	V	S		H	.	N	K	.	S	R	K	.	.		.
		BA.2.75 + K356T (BA.2.75.5)		India																3	2						.	.	.	E	R	L	V	S		H	.	N	K	.	S	.	K	.	.		.
		Retired 2022-10-07
		BA.4 + N658S		South Africa												2	1	1	2	2							-	-	.	.	.	.	.	.		D	.	N	K	.	.	R	.	V	.		S
		BA.4 + R346S + N658S (BA.4.7)		South Africa															2	2							-	-	.	.	.	.	.	.		D	S	N	K	.	.	R	.	V	.		S
		BA.5 + A1020S (BF.5)		Israel															3	3							-	-	.	.	.	.	.	.		D	.	N	K	.	.	R	.	V	.		.
		BA.5 + N450D (BA.5.2.1, BA.5.5)																		3							-	-	.	.	.	.	.	.		D	.	N	K	.	.	R	.	V	.		.
		BA.4 + R346T + N658S with K440N reversion (BA.4.6)		Spain/South Africa																3							-	-	.	.	.	.	.	.		D	T	N	.	.	.	R	.	V	.		S
		BA.5 + L5F (BA.5.1, BA.5.2.1, and BA.5.2)		USA															3	3							-	-	.	.	.	.	.	.		D	.	N	K	.	.	R	.	V	.		.
		BA.5.1+P1263Q																		3							-	-	.	.	.	.	.	.		D	.	N	K	.	.	R	.	V	.		.
		BA.5 + T76I (BA.5.5)		USA/South Africa													2	1	4	3							-	-	.	.	.	.	.	.		D	.	N	K	.	.	R	.	V	.		.
		BA.5 with S408R reversion		Israel/UK															4	3							-	-	.	.	.	.	.	.		D	.	N	K	.	.	R	.	V	.		.
		BA.4 + V289I (BA.5.1.3)		Germany															3	3							-	-	.	.	.	.	.	.		D	.	N	K	.	.	R	.	V	.		.
		Retired 2022-09-16
		BA.5 + P1162L (BA.5 and BA.5.3.1)		UK/USA/Denmark															3								-	-	.	.	.	.	.	.		D	.	N	K	.	.	R	.	V	.		.
		BA.4 + V3G (BA.4.1)		South Africa												2	2	1	3								-	-	.	.	.	.	.	.		D	.	N	K	.	.	R	.	V	.		.
		BA.5 + A701S (BA.5.2.1)		USA															4								-	-	.	.	.	.	.	.		D	.	N	K	.	.	R	.	V	.		.
		BA.4 + V3G + R346I (BA.4.1)		Switzerland/Germany															4								-	-	.	.	.	.	.	.		D	I	N	K	.	.	R	.	V	.		.
		BA.4 + V3G + R346T (BA.4.1)		South Africa															3								-	-	.	.	.	.	.	.		D	T	N	K	.	.	R	.	V	.		.
		BA.5 + Y248H (BF.15)		USA																							-	-	.	.	.	.	.	.		D	.	N	K	.	.	R	.	V	.		.
		BA.5 + R346S																									-	-	.	.	.	.	.	.		D	S	N	K	.	.	R	.	V	.		.
		BA.5 + K444N																									-	-	.	.	.	.	.	.		D	.	N	K	N	.	R	.	V	.		.
		BA.4 + V3G with K440N reversion (BA.4.1)		Mexico/Chile/Israel															3								-	-	.	.	.	.	.	.		D	.	N	.	.	.	R	.	V	.		.
		BA.2.10 + W64R, 141-144del, 243-244del, G446S, F486P, R493Q, S494P, P1143L		India															4								.	.	-	.	.	.	.	.		D	.	N	K	.	S	.	.	P	.		.
		BA.4 + V3G with K440N and D142G reversions (BA.4.1)		Chile/USA/Israel															4								-	-	.	.	.	.	.	.		D	.	N	.	.	.	R	.	V	.		.
		BA.4 + V3G + C1235F (BA.4.1)		Israel															4								-	-	.	.	.	.	.	.		D	.	N	K	.	.	R	.	V	.		.
		BA.4 + V3G + I670V (BA.4.1.1)		USA/UK/Israel/Germany															4								-	-	.	.	.	.	.	.		D	.	N	K	.	.	R	.	V	.		.
		BA.2 + K417T (BA.2.18, BA.2.38, BA.2.40.1)		UK												3	3	2	4								.	.	.	.	.	.	.	.		D	.	T	K	.	.	.	.	.	R		.
		Retired 2022-08-12
		BA.2 + 248S + ins248GEN (associated with BA.2.52, alternative representation [ + 247SGE,Y248N])		Italy													2	2
		BA.2 + L452M (BA.2 / BA.2.13 / BA.2.9.1)		Denmark											2	2	3	2
		BA.4 + N658S + A701V (BA.4)		USA
		BA.2 + Y449N		UK													3	3
		BA.2 + in212SGR (alternative representation V213S, ins213GRG is used in GISAID)		Denmark										2	2	3	2	2
		BA.2 + L452R (associated with BA.2.11)														2	2	2
		BA.4 + D936N (BA.4)		USA
		BA.4 + V3G with S408R reversion (BA.4.1)		Israel
		BA.2 + I68T		Belgium													3	3
		BA.2 + W64R		India													3	3
		Retired 2022-07-15
		BA.1.1+E484V		US, UK											1	3	3	R
		BA.2+S371Y		France													3	R
		BA.2 + L24_ + P25_ + P26_ + A27_		Denmark									3	2	1	3	3	R
		Retired 2022-06-17
		BA.2+L452Q+S704L+N164K		US												3
		BA.2+L452Q		Canada											2	3
		BA.2+Y248S		Denmark												3
		BA.2+E484V		Denmark											2	3
		BA.2 + L24S (without L24-, P25-, P26-)		Denmark
		BA.2+L452M+D936Y (rare within larger lineage BA.2.13)		Belgium												3
		BA.2+E1202Q		SA in BA.1, Denmark in BA.2
		BA.4+I670V		South Africa
		BA.2+N440_													3
		BA.2+N408_
		Retired (2022-05-13)
		BA.2+V213S (replacing V213G)		Denmark
		BA.1 + R346K + I666S + V736G + C738W + I993S + Y1272D		Poland											2
		BA.1 + A701V										1	2	2	3
		BA.2+G798D		India											3
		AY.4 x BA.1 chimera (Delta NTD until 157-, 158- , then BA.1) (associated with Pango lineage XD)		France											3
		BA.1.1 + in214GAR + D215N		Croatia										2	3
		BA.2+S704L (without L452Q)		UK/US
		BA.2+S730F		US
		BA.2+P1162S													3
		BA.2 x BA.1.1 chimera (BA.2 with some BA.1.1 RBD)		UK											3
		BA.2+N440_													3
		BA.1 + K417_ + N440_ + G446_		USA									3	3	3
		BA.1 + F643L + A701V		UK									2	2	3
		BA.2 x BA.1 chimera (BA.2 with some BA.1 NTD)		Germany											3
		XE		UK											2
		Retired (2022-04-07)
		BA.1 + N211_ + L212_ + 214_		Denmark									3	3
		BA.2+N408_
		BA.2+P1162L
		BA.2_+I1221T
		BA.2+M1229I
		BA.2+Q787H		UK
		BA.2+A522P		India, Denmark
		BA.2+A846G		UK
		BA.1 + Q628K		Denmark, UK									2	2
		BA.2+I68T		India
		BA.1 + I1081V										2	2	2
		BA.1 + N211_ + L212_ + 214_ + G339_ + S371_ + S373_ + S375_ + K417_ + N440_ + G446_ + L452R		Turkey									3	3
		BA.2+S704L		India
		BA.2+F186S		UK
		BA.1 + K417_ + N440_ + G446_ + L452R (underscore = ancestral)										1	2	2
		BA.1 + K417_ (underscore = ancestral)		USA									2	2
		B.1.640.2										2	3	3
		BA.3										2	2	2
		BA.1+ I666S + V736G + C738W + I993S + Y1272D		Poland
		BA.1 + 1_E156- + F157- + R158G + N211_ + L212_ + 214_ + G339_ + S371_ + S373_ + S375_ + K417_ + N440_ + G446_ + L452R + S477_ + E484_ + Q493_ + G496_ + Q498_ + N501_ + Y505_		Italy									3	3
		BA.1 + 1_G339_ + S371_ + S373_ + S375_ + K417_ + N440_ + G446_ + L452R_S477_ + E484_ + Q493_ + G496_ + Q498_ + N501_ + Y505_ + T547_ + H655_ + N679_ + P681R		Turkey									3	3
		B.1.617.2 + T95I + E484A									1	2	3	3
		Retired (2022-03-11)
		B.1.640.1 (previously B.1.1640)		France							1	2	3
		B.1.617.2 + K77T + E484Q						R		3	1	3	3
		B.1.617.2 + T95I + Y145H + A222V (now part of AY4.2)		UK				R		1	1	2	3
		B.1.617.2 + A222V		Indonesia, Italy			3	1	1	1	1	3	3
		B.1.617.2 + T95I + E484K									1	3	3
		B.1.617.2 + G446V						2	1	1	1	3	3
		B.1.617.2 + T95I + H655Y							3	2	2	4	3
		B.1.617.2 + V36F + T95I + Y145H + A222V (AY.4.2.1)		UK							2	4	3
		B.1.617.2 + T95I + S494L							2	2	2	4	3
		B.1.617.2 + T95I + Q675H							3	2	3	4	3
		B.1.617.2 + T95I					2	2	1	1	1	3	3
		Retired 2022-02-10
		P.1.9 (P.1 + Q675H)							4	2	3	4
		B.1.617.2 + T95I + Y145H + A222V + V1264L		Scotland						1	1	3
		B.1.637.1 (Still asigned as B.1.637 in GISAID)		USA/NY								2
		B.1.617.2 + T95I + G446V + L1265F (AY.34.1)		Chile
		B.1.639 + L452R		Germany
		B.1.617.2 + T29A + T250I + T299I + Q613H							3	1	2	4
		B.1.617.2 + T95I + L1265F (AY.34.1)		Chile
		B.1.617.2 + V36F + T95I + Y145H + A222V + V1264L		UK							2	4
		B.1.617.2 + T95I + I850L (out of retirement)		Germany					R		1	4
		B.1.617.2 + T95I + Q677H		India				1	2	1	1	3
		BA.1 + N211_ + L212_ + 214_ + G339_ + S371_ + S373_ + S375_ + K417_ + N440_ + G446_ + L452R + S477_ + E484_ + Q493_ + G496_ + Q498_ + N501_ + Y505_		Turkey
		Retired 2022-01-14
		P.1.7 (P.1 + P681H)		Brazil					1	2	3
		P.1.8 (P.1 + T470N + P681R + C1235F)						2	3	3	3
		B.1.617.2 + Q613H									1
		B.1.617.2 + T95I + V1104L (Richards row 60, but out of retirement, and here it is in its common form, with the T95I)						R			2
		B.1.617.2 + P251L						2	2	1	2
		B.1.617.2 + T95I + K444N							4	3	3
		B.1.617.2 + L1234I + V1264L									1
		B.1.617.2 + T95I + D138H							3	2	2
		B.1.617.2 + A222V + V1264L (now part of AY.4)						R		1	2
		B.1.617.2 + A222V + Q613H (Alternative to Richard's row 61: the much more common alternative to just Q613H)									2
		B.1.617.2 + V70I									3
		B.1.617.2 + T95I + S477I							4	2	3
		B.1.617.2 + T95I + L1234I + V1264L (Alternative to Richard's row 66)									3
		B.1.617.2 + T29A + T250I							1	1	2
		B.1.617.2 + S112L + A522V							3	2	3
		B.1.617.2 + A1078S		India, Europe						2	3
		B.1.617.2 + S112L (Richards row 58 above, but out of retirement)									3
		Retired 2021-12-09
		B.1.621 + K417N							2	3
		B.1.526 (Iota) + R78S + D215H + L244:247- + G446R + T478R
		B.1.617.2 + A222V + V367L							2	3
		P.1.15 (same as P.1 for spike)
		B.1.617.2 + T95I + Q414H							3	2
		B.1.596 del141-144 (associated with transmission in white-tailed deer)		US
		P.1.4 (P.1 + N679K)		Brazil					1	2
		Retired 2021-11-05
		B.1.617.2 + T95I + S255F							3
		B.1.617.2 + T572I		India, Turkey
		B.1.617.2 + T95I + Y144-							4
		B.1.617.2 + A222V + D253A							3
		B.1.617.2 + A222V + T250S							4
		B.1.617.2 + T95I + N148S							4
		B.1.617.2 + P809S		India, Europe
		B.1.617.2 + T95I + P1162S							4
		B.1.617.2 + T95I + S256L							4
		Retired 2021-10-08
		B.1.617.2 + V1264L						3
		B.1.617.2 + S112L
		B.1.617.2 + L455F
		B.1.617.2 + T22I + A67V		UK
		B.1.617.2 + T95I + T250N
		B.1.617.2 + T29A - D142G + T299I + Q613H (the only form of this variant has ancestral G142)
		B.1.617.2 + K77T
		B.1.617.2 + A222V + V289I
		B.1.617.2 + L18F + T95I
		B.1.617.2 + A222V + N1074S + V1264L
		B.1.617.2 + T95I + D253G
		B.1.617.2 + T95I + N501Y + P681H
		B.1.617.2 + H69- + V70-					4	3
		P.1.3 (P.1 + L141-,G142-,V143-,Y144-)
		B.1.617.2 + T791I
		C.1.2						2
		B.1.617.2 + V362F
		B.1.617.2 + S112L + S477G
		B.1.617.2 + A688V						3
		B.1.617.2 - G156E - -157F - -158R						2
		B.1.617.2 + H69- + V70- + Y144-					4	3
		B.1.617.2 + H69-,V70- + Y144- + 142G + E156 + F157 + R158 (likely Alpha recombination)
		B.1.626		USA
		B.1.619.1				W	3	2
		C.1.2 + P25L + N440K + P681H + D936H						2
		B.1.617.2 + L244S
		B.1.617.2 + A222V + A262S
		B.1.617.2 - 452L
		C.36.3 (was C.36)		Egypt, US, Denmark		W	2	2
		B.1.1.7 + F490S				W	2	2
		B.1.1.523		Russia, Germany, US		W	1	3
		B.1.1.7 + E484Q				W	3	3
		B.1.617.2 + T95I - G156E - -157F - -158R		India				3
		B.1.617.2 + V16F +T95I +I1179V
		B.1.620		South Korea Lithuania		W	2	2
		B.1.623		USA
		B.1.1.318		UK			3	2
		B.1.177.82
		B.1.258.17
		B.1.617.2 + R21T + A222V
		B.1.630				W	1	3
		P.1 + H49Y						3
		B.1.1.284
		B.1.617.2 + T95I + H66Y		South Africa				3
		B.1.628		USA
		B.1.575		US		3	4	3
		B.1.632		Mexico
		P.1 + T470N		Brazil, Rio de Janeiro				2
		Retired 2021-08-26
		B.1.617.2 + T95I + T719I						R
		B.1.617.2 + L216F + G1124V					4	R
		B.1.617.2 + T95I + Y145H + A222V (now part of AY)		UK				R
		B.1.1.7 + S494P				W	2	R
		B.1.1.7 + L5F				W	4	R
		B.1.1.7 + W152R				W	3	R
		B.1.617.2 + T95I + I850L		Germany				R
		B.1.1.7 + T572I				W	4	R
		B.1.617.2 + T95I + V1104L						R
		B.1.1.7 + L452R				W	2	R
		B.1.617.2 + T95I + Y248H						R
		B.1.617.2 + A222V + V1264L (now part of AY.4)						R
		B.1.617.2 + T95I + K97N (now part of AY.4)		India				R
		P.4						R
		B.1.617.2 + A222V + N1074S + V1104L						R
		B.1.617.2 + K77T + E484Q						R
		B.1.1.7 + F490L				W	2	R
		B.1.1.7 + K1191N				W	4	R
		B.1.1.7 + A475V				W	3	R
		B.1.1.7 + K417N				W	4	R
		B.1.617.2 + T95I + W258L + K417N + K558N (is B.1.617.2.1 also called AY.1) and is Delta +					4	R
		B.1.1.7 + L455F				W	4	R
		B.1.1.7 + G446V				W	4	R
		B.1.617.2 + G1124V					4	R
		N.10		Brazil, USA		W	3	R
		AV.1		UK		W	4	R
		A.2.5.2 (Also A.2.5 and A.2.5.1)		Costa Rica, US, Panama		W	4	R
		A.27		France		2	3	R
		B.1.36.16?		Thailand		3	4	R
		B.1.1.7 + Q677H				W	4	R
		P.1 - T417K		Brazil, USA		W	4	R
		AT.1		Russia, Finland		W	3	R
		P.3		Philippines		2	4	R
		B.1.214.2		Belgium		W	3	R
		B.1.1.7 + T478I				W	4	R
		B.1.1.7 + S477R				W	4	R
		B.1.1.7 + V367F				W	4	R
		B.1.1.7 + V367L				W	4	R
		B.1.1.7 + P479S				W	4	R
		Retired 2021-07-01
		B.1.1.7 + D138H				W	X
		B.1.1.7 + L452M				W	X
		B.1.1.7 + V483F				W	X
		B.1.466.2		Australia		W	X
		B.1.617.2 + K77T				W	X
		B.1.617.2 + R21T+ 677H + A222V				W	X
		B.1.617.2 + L216F				W	X
		B.1.617.2 + K417N + D142G + K558N				W	X
		B.1.617.2 + R21T + A222V				W	X
		B.1.618		India, West Bengal		W	X
		B.1.623				W	X
		B.1.1.7 + A706V				W	X
		B.1.1.7 + L18F				W	X
		B.1.1.7 + S98F				W	X
		B.1.1.7 + A982S				W	X
		B.1.616		Brittany		3	X
		B.1.1.7 + T20I				W	X
		B.1.1.7 + S94F				W	X
		B.1.517				3	X
		B.1.234		UK		3	X
		B.1.526 - E484K		New York		3	X
		B.1.617.2 + V1264L				W	X
		B.1.617.2 + R21T				W	X
		B.1				W	X
		B.1.526 with S477N (was B.1.526.2)		New York		2	X
		B.1.1.7 + -144Y				W	X
		B.1.1.7 + -69H,-70V				W	X
		B.1.1.7 + Y501N				W	X
		Retired 2021-04
		B.1.427/429 + W258C,L				1
		B.1.427/429 + P26S				1
		B.1.526.2 + Y144-				1
		B.1.1.1				2
		B.1.1.1				2
		B.1.1.7 + E484K				2
		B.1.1.7 + S494P				2
		B.1.1.7 + E154Q				2
		B.1.526 + Y144-				2
		A.23.1 + E484K		UK		2
		B.1.1.7 + L452Q + F490S				2
		B.1.1.7 + G142V				2
		B.1.427/429 + Del69/70				2
		B.1.1.7 + K1191N				3
		B.1.1.7 + V1177L				3
		B.1.427/429 + A22P				3
		B.1.324.1 + E484K				3
		B.1+S494P				3
		P.1 + del141-144				3
		B.1.1.7 + L452R				x
		B.1.427/429 + A22P				3																				.
		B.1.324.1 + E484K				3																				.																							T95I, T144-, E484K, P681H, D796H
		B.1+S494P				3																				.																							S494P, D614G, P681H, T716I (30% also carrry N501Y)
		P.1 + del141-144				3																				F																							L18F, T20N, P26S, D138Y, L141-, G142-, V143-, Y144-, R190S, K417T, E484K, N501Y, D614G, H655Y, T1027I, V1176F
		B.1.1.7 + L452R				x
[truncated: 22 more columns]

## Sheet: SNAPSHOT Variants 2022-12-02
	PANGO abbreviation	Lineage name	First IDed in		Priority																				H69	V70	Y144	K147	W152	F157	I210	G257		G339	R346	K417	N440	K444	G446	L452	N460	F486	Q493		N658			Substitutions (relative to Wu-1 - deletions indicated by -)
		Current Prioritisation (2022-12-02)
		RBD: Incremental substitutions from widely circulating lineages
	BQ.1.1	BA.5 + R346T + K444T + N460K	TX, USA																	1	1	1			-	-	.	.	.	.	.	.		D	T	N	K	T	.	R	K	V	.		.			T19I, L24-, P25-, P26-, A27S, H69-, V70-, G142D, V213G, G339D, R346T, S371F, S373P, S375F, T376A, D405N, R408S, K417N, N440K, K444T, L452R, N460K, S477N, T478K, E484A, F486V, Q498R, N501Y, Y505H, D614G, H655Y, N679K, P681H, N764K, D796Y, Q954H, N969K
	BF.7, BA.5.2.6, BF.11	BA.5 + R346T	USA, Czechia																	1	1	1			-	-	.	.	.	.	.	.		D	T	N	K	.	.	R	.	V	.		.			T19I, L24-, P25-, P26-, A27S, H69-, V70-, G142D, V213G, G339D, R346T, S371F, S373P, S375F, T376A, D405N, R408S, K417N, N440K, L452R, S477N, T478K, E484A, F486V, Q498R, N501Y, Y505H, D614G, H655Y, N679K, P681H, N764K, D796Y, Q954H, N969K
	BQ.1	BA.5 + K444T + N460K																			2	1			-	-	.	.	.	.	.	.		D	.	N	K	T	.	R	K	V	.		.			T19I, L24-, P25-, P26-, A27S, H69-, V70-, G142D, V213G, G339D, S371F, S373P, S375F, T376A, D405N, R408S, K417N, N440K, K444T, L452R, N460K, S477N, T478K, E484A, F486V, Q498R, N501Y, Y505H, D614G, H655Y, N679K, P681H, N764K, D796Y, Q954H, N969K
	CH.1.1	BA.2.75 + R346T + K444T + L452R + F486S																				2			.	.	.	E	R	L	V	S		H	T	N	K	T	S	R	K	S	.		.			T19I, L24-, P25-, P26-, A27S, G142D, K147E, W152R, F157L, I210V, V213G, G257S, G339H, R346T, S371F, S373P, S375F, T376A, D405N, R408S, K417N, N440K, K444T, G446S, L452R, N460K, S477N, T478K, E484A, F486S, Q498R, N501Y, Y505H, D614G, H655Y, N679K, P681H, N764K, D796Y, Q954H, N969K
	BN.1	BA.2.75 + R346T + K356T + F490S																			2	2			.	.	.	E	R	L	V	S		H	T	N	K	.	S	.	K	.	.		.			T19I, L24-, P25-, P26-, A27S, G142D, K147E, W152R, F157L, I210V, V213G, G257S, G339H, R346T, K356T, S371F, S373P, S375F, T376A, D405N, R408S, K417N, N440K, G446S, N460K, S477N, T478K, E484A, F490S, Q498R, N501Y, Y505H, D614G, H655Y, N679K, P681H, N764K, D796Y, Q954H, N969K
		BA.2.75 + R346T + F486P + F490S																				2			.	.	.	E	R	L	V	S		H	T	N	K	.	S	.	K	P	.		.			T19I, L24-, P25-, P26-, A27S, G142D, K147E, W152R, F157L, I210V, V213G, G257S, G339H, R346T, S371F, S373P, S375F, T376A, D405N, R408S, K417N, N440K, G446S, N460K, S477N, T478K, E484A, F486P, F490S, Q498R, N501Y, Y505H, D614G, H655Y, N679K, P681H, N764K, D796Y, Q954H, N969K
		BA.2.75 + R346T + L452R + F486I																				2			.	.	.	E	R	L	V	S		H	T	N	K	.	S	R	K	I	.		.			T19I, L24-, P25-, P26-, A27S, G142D, K147E, W152R, F157L, I210V, V213G, G257S, G339H, R346T, S371F, S373P, S375F, T376A, D405N, R408S, K417N, N440K, G446S, L452R, N460K, S477N, T478K, E484A, F486I, Q498R, N501Y, Y505H, D614G, H655Y, N679K, P681H, N764K, D796Y, Q954H, N969K
	CK.2.1.1	BA.5 + S255F + K444N + N460K																				3			-	-	.	.	.	.	.	.		D	.	N	K	N	.	R	K	V	.		.			T19I, L24-, P25-, P26-, A27S, H69-, V70-, G142D, V213G, S255F, G339D, S371F, S373P, S375F, T376A, D405N, R408S, K417N, N440K, K444N, L452R, N460K, S477N, T478K, E484A, F486V, Q498R, N501Y, Y505H, D614G, H655Y, N679K, P681H, N764K, D796Y, Q954H, N969K
	CL.1	BA.5 + K150E + K444N + N460K																				3			-	-	.	.	.	.	.	.		D	.	N	K	N	.	R	K	V	.		.			T19I, L24-, P25-, P26-, A27S, H69-, V70-, G142D, K150E, V213G, G339D, S371F, S373P, S375F, T376A, D405N, R408S, K417N, N440K, K444N, L452R, N460K, S477N, T478K, E484A, F486V, Q498R, N501Y, Y505H, D614G, H655Y, N679K, P681H, N764K, D796Y, Q954H, N969K
	BA.2.75.2	BA.2.75 + R346T + F486S + D1199N	India																1	1	1	3			.	.	.	E	R	L	V	S		H	T	N	K	.	S	.	K	S	.		.			T19I, L24-, P25-, P26-, A27S, G142D, K147E, W152R, F157L, I210V, V213G, G257S, G339H, R346T, S371F, S373P, S375F, T376A, D405N, R408S, K417N, N440K, G446S, N460K, S477N, T478K, E484A, F486S, Q498R, N501Y, Y505H, D614G, H655Y, N679K, P681H, N764K, D796Y, Q954H, N969K, D1199N
		Many substitutions relative to widely circulating lineages
	XBB.1	XBB + G252V	Singapore																		1	1			.	.	.	.	.	.	.	.		H	T	N	K	.	S	.	K	S	.		.			T19I, L24-, P25-, P26-, A27S, V83A, G142D, Y144-, H146Q, Q183E, V213E, G252V, G339H, R346T, L368I, S371F, S373P, S375F, T376A, D405N, R408S, K417N, N440K, V445P, G446S, N460K, S477N, T478K, E484A, F486S, F490S, Q498R, N501Y, Y505H, D614G, H655Y, N679K, P681H, N764K, D796Y, Q954H, N969K
	XBB	XBB (BJ.1/BM.1.1.1 (=BA.2.75.3.1.1.1) recombinant with breakpoint in S1 between 446 and 460)	Singapore																	1	1	1			.	.	-	.	.	.	.	.		H	T	N	K	.	S	.	K	S	.		.			T19I, L24-, P25-, P26-, A27S, V83A, G142D, Y144-, H146Q, Q183E, V213E, G339H, R346T, L368I, S371F, S373P, S375F, T376A, D405N, R408S, K417N, N440K, V445P, G446S, N460K, S477N, T478K, E484A, F486S, F490S, Q498R, N501Y, Y505H, D614G, H655Y, N679K, P681H, N764K, D796Y, Q954H, N969K
	CM.2, BA.2.3.20	BA.2 + M153T + N164K + H245N + G257D + K444R + N450D + L452M + N460K + E484R _ R493Q_reversion	CA, USA																	1	2	2			.	.	.	.	.	.	.	D		D	.	N	K	R	.	M	K	.	.		.			T19I, L24-, P25-, P26-, A27S, G142D, M153T, N164K, V213G, H245N, G257D, G339D, S371F, S373P, S375F, T376A, D405N, R408S, K417N, N440K, K444R, N450D, L452M, N460K, S477N, T478K, E484R, Q498R, N501Y, Y505H, D614G, H655Y, N679K, P681H, N764K, D796Y, Q954H, N969K
	XBB.1.5	XBB + G252V + S486P																				3			.	.	-	.	.	.	.	.		H	T	N	K	T	S	.	K	P	.		.			T19I, L24-, P25-, P26-, A27S, V83A, G142D, Y144-, H146Q, Q183E, V213E, G252V, G339H, R346T, L368I, S371F, S373P, S375F, T376A, D405N, R408S, K417N, N440K, K444T, V445P, G446S, N460K, S477N, T478K, E484A, F486P, F490S, Q498R, N501Y, Y505H, D614G, H655Y, N679K, P681H, N764K, D796Y, Q954H, N969K
	XBC.1	XBC + L452M																				3			.	.	-	.	.	-	.	.		.	.	N	K	.	S	M	.	P	.		.			T19I, P25S, G142D, Y144-, E156-, F157-, R158G, P209L, L212S, D215H, A222V, A243-, L244-, S256L, S371F, S373P, S375F, T376A, D405N, R408S, K417N, N440K, G446S, L452M, S477N, T478K, E484A, F486P, Q498R, N501Y, Y505H, D614G, H655Y, N679K, P681H, N703I, N764K, D796Y, Q954H, N969K
	CM.8.1	BA.2 + M153T + N164K + H245N + G257D + K444R + G446S + N450D + L452M + N460K + E484R + F486S + R493Q_reversion (=BA.2.3.20 + G446S + F486S)																				3			.	.	.	.	.	.	.	D		D	.	N	K	R	S	M	K	S	.		.			T19I, L24-, P25-, P26-, A27S, G142D, M153T, N164K, V213G, H245N, G257D, G339D, S371F, S373P, S375F, T376A, D405N, R408S, K417N, N440K, K444R, G446S, N450D, L452M, N460K, S477N, T478K, E484R, F486S, Q498R, N501Y, Y505H, D614G, H655Y, N679K, P681H, N764K, D796Y, Q954H, N969K
	XAY.1	XAY + D253G																				3			.	.	.	.	L	-	.	.		D	.	N	K	.	D	R	.	P	.		.			L18F, T19R, R21G, T95I, G142D, W152L, E156-, F157-, R158G, F186L, V213G, D253G, G339D, S371F, S373P, S375F, T376A, D405N, R408S, K417N, N440K, G446D, L452R, S477N, T478K, E484A, F486P, Q498R, N501Y, Y505H, D614G, P621S, H655Y, N679K, P681H, A706V, N764K, D796Y, Q954H, N969K, T117I
	BJ.1	BA.2 + V83A + Y144del + H146Q + Q183E + V213E + G339H + R346T + L368I + V445P + G446S + V483A + F490V + G798D + S1003I	India																1	1	2	3	Interesting but rare		.	.	-	.	.	.	.	.		H	T	N	K	.	S	.	.	.	R		.			T19I, L24-, P25-, P26-, A27S, V83A, G142D, Y144-, H146Q, Q183E, V213E, G339H, R346T, L368I, S371F, S373P, S375F, T376A, D405N, R408S, K417N, N440K, V445P, G446S, S477N, T478K, V483A, E484A, F490V, Q493R, Q498R, N501Y, Y505H, D614G, H655Y, N679K, P681H, N764K, D796Y, G798D, Q954H, N969K, S1003I
	BS.1	BA.2 + Y144del + ins212NGE + G257V + R346T + L452R + N460K + G476S + R493Q + S640F	Japan																1	1	2	3	Interesting but rare		.	.	-	.	.	.	.	V		D	T	N	K	.	.	R	K	.	Q		.			T19I, L24-, P25-, P26-, A27S, G142D, Y144-, in212NGE, V213G, G257V, G339D, R346T, S371F, S373P, S375F, T376A, D405N, R408S, K417N, N440K, L452R, N460K, G476S, S477N, T478K, E484A, R493Q, Q498R, N501Y, Y505H, D614G, S640F, H655Y, N679K, P681H, N764K, D796Y, Q954H, N969K
		NTD: Incremental substitutions from widely circulating lineages
	BQ.1.18, BQ.1.1.13, BQ.1.1.10	BA.5 + Y144- + R346T + K444T + N460K (=BQ.1.1 + Y144-)																				1			-	-	-	.	.	.	.	.		D	T	N	K	T	.	R	K	V	.		.			T19I, L24-, P25-, P26-, A27S, H69-, V70-, G142D, Y144-, V213G, G339D, R346T, S371F, S373P, S375F, T376A, D405N, R408S, K417N, N440K, K444T, L452R, N460K, S477N, T478K, E484A, F486V, Q498R, N501Y, Y505H, D614G, H655Y, N679K, P681H, N764K, D796Y, Q954H, N969K
	BQ.1.8, BA.5.3.1	BA.5 + Y144- + K444T + N460K																			2	1			-	-	-	.	.	.	.	.		D	.	N	K	T	.	R	K	V	.		.			T19I, L24-, P25-, P26-, A27S, H69-, V70-, G142D, Y144-, V213G, G339D, S371F, S373P, S375F, T376A, D405N, R408S, K417N, N440K, K444T, L452R, N460K, S477N, T478K, E484A, F486V, Q498R, N501Y, Y505H, D614G, H655Y, N679K, P681H, N764K, D796Y, Q954H, N969K
	CK.2.1.1	BA.5 + S255F + K444N + N460K																				3			-	-	.	.	.	.	.	.		D	.	N	K	N	.	R	K	V	.		.			T19I, L24-, P25-, P26-, A27S, H69-, V70-, G142D, V213G, S255F, G339D, S371F, S373P, S375F, T376A, D405N, R408S, K417N, N440K, K444N, L452R, N460K, S477N, T478K, E484A, F486V, Q498R, N501Y, Y505H, D614G, H655Y, N679K, P681H, N764K, D796Y, Q954H, N969K
	CL.1	BA.5 + K150E + K444N + N460K																				3			-	-	.	.	.	.	.	.		D	.	N	K	N	.	R	K	V	.		.			T19I, L24-, P25-, P26-, A27S, H69-, V70-, G142D, K150E, V213G, G339D, S371F, S373P, S375F, T376A, D405N, R408S, K417N, N440K, K444N, L452R, N460K, S477N, T478K, E484A, F486V, Q498R, N501Y, Y505H, D614G, H655Y, N679K, P681H, N764K, D796Y, Q954H, N969K
	BN.1.3, BN.1	BA.2.75 + K147Q + R346T + K356T + F490S																				3			.	.	.	Q	R	L	V	S		H	T	N	K	.	S	.	K	.	.		.			T19I, L24-, P25-, P26-, A27S, G142D, K147Q, W152R, F157L, I210V, V213G, G257S, G339H, R346T, K356T, S371F, S373P, S375F, T376A, D405N, R408S, K417N, N440K, G446S, N460K, S477N, T478K, E484A, F490S, Q498R, N501Y, Y505H, D614G, H655Y, N679K, P681H, N764K, D796Y, Q954H, N969K
		Other: Incremental substitutions from widely circulating lineages
	BA.2.75.2	BA.2.75 + R346T + F486S + D1199N	India																1	1	1	3			.	.	.	E	R	L	V	S		H	T	N	K	.	S	.	K	S	.		.			T19I, L24-, P25-, P26-, A27S, G142D, K147E, W152R, F157L, I210V, V213G, G257S, G339H, R346T, S371F, S373P, S375F, T376A, D405N, R408S, K417N, N440K, G446S, N460K, S477N, T478K, E484A, F486S, Q498R, N501Y, Y505H, D614G, H655Y, N679K, P681H, N764K, D796Y, Q954H, N969K, D1199N
		Ongoing investigations
	BA.2.12.1	BA.2 + L452Q + S704L	NY/Canada												1	1	1						Ongoing		.	.	.	.	.	.	.	.		D	.	N	K	.	.	Q	.	.	R		.			T19I, L24-, P25-, P26-, A27S, G142D, V213G, G339D, S371F, S373P, S375F, T376A, D405N, R408S, K417N, N440K, L452Q, S477N, T478K, E484A, Q493R, Q498R, N501Y, Y505H, D614G, H655Y, N679K, P681H, S704L, N764K, D796Y, Q954H, N969K
		BA.4 / BA.5 (BA.2+H69-+V70-+L452R+F486V+Q493_)	South Africa												1	1							Ongoing		-	-	.	.	.	.	.	.		D	.	N	K	.	.	R	.	V	.		.			T19I, L24-, P25-, P26-, A27S, H69-, V70-, G142D, V213G, G339D, S371F, S373P, S375F, T376A, D405N, R408S, K417N, N440K, L452R, S477N, T478K, F486V, E484A, Q498R, N501Y, Y505H, D614G, H655Y, N679K, P681H, N764K, D796Y, Q954H, N969K
		BA.2.75 (BA.2 +[K147E,W152R,F157L,I210V,G257S,G339H,G446S,N460K] - [G339D,Q493R])															1	1					Ongoing		.	.	.	E	R	L	V	S		H	.	N	K	.	S	.	K	.	.		.			T19I, L24-, P25-, P26-, A27S, G142D, K147E, W152R, F157L, I210V, V213G, G257S, G339H, S371F, S373P, S375F, T376A, D405N, R408S, K417N, N440K, G446S, N460K, S477N, T478K, E484A, Q498R, N501Y, Y505H, D614G, H655Y, N679K, P681H, N764K, D796Y, Q954H, N969K
		Well Studied
		B.1.617.2 (Delta) partial backbone (and also some AY.3)	India			1																	Well studied		.	.	.	.	.	-	.	.		.	.	.	.	.	.	R	.	.	.		.			T19R, G142D, E156-, F157-, R158G, L452R, T478K, D614G, P681R, D950N (E156-, F157-, R158G is equivalent to E156G, F157-, R158-)
		P.1 (Gamma)	Brazil		1																		Well studied		.	.	.	.	.	.	.	.		.	.	T	.	.	.	.	.	.	.		.			L18F, T20N, P26S, D138Y, R190S, K417T, E484K, N501Y, D614G, H655Y, T1027I, V1176F
		B.1.351 (Beta)	South Africa		1																		Well studied		.	.	.	.	.	.	.	.		.	.	N	.	.	.	.	.	.	.		.			L18F, D80A, D215G, L241-, L242-, A243-, K417N, E484K, N501Y, D614G, A701V (L241-, L242-, A243- is equivalent to L242-, A243-, L244-)
		B.1.617.1 (Kappa)	India		1	1																	Well studied		.	.	.	.	.	.	.	.		.	.	.	.	.	.	R	.	.	.		.			T95I, G142D, E154K, L452R, E484Q, D614G, P681R, Q1071H
		B.1.1.7 + E484K	UK		W	2																	Well studied		-	-	-	.	.	.	.	.		.	.	.	.	.	.	.	.	.	.		.			H69-, V70-, Y144-, E484K, N501Y, A570D, D614G, P681H, T716I, S982A, D1118H
		B.1.1.7 (Alpha)	UK		1																		Well studied		-	-	-	.	.	.	.	.		.	.	.	.	.	.	.	.	.	.		.			H69-, V70-, Y144-, N501Y, A570D, D614G, P681H, T716I, S982A, D1118H
		B.1.427/429 (Epsilon)	California		1																		Well studied		.	.	.	.	C	.	.	.		.	.	.	.	.	.	R	.	.	.		.			S13I, W152C, L452R, D614G
		R.1	Japan		1	1																	Well studied		.	.	.	.	L	.	.	.		.	.	.	.	.	.	.	.	.	.		.			W152L, E484K, D614G, G769V
		B.1.526 with E484K (was B.1.526)			1	W																	Well studied		.	.	.	.	.	.	.	.		.	.	.	.	.	.	.	.	.	.		.			L5F, T95I, D253G, E484K, D614G, A701V
		P.2 (Zeta)	Brazil		1	W																	Well studied		.	.	.	.	.	.	.	.		.	.	.	.	.	.	.	.	.	.		.			E484K, D614G, V1176F
		B.1.526 with L452R (was B.1.526.1)	New York		1	W																	Well studied		.	.	-	.	.	S	.	.		.	.	.	.	.	.	R	.	.	.		.			D80G, Y144-, F157S, L452R, D614G, T859N, D950H
		A.23.1	Uganda		1	W																	Well studied		.	.	.	.	.	L	.	.		.	.	.	.	.	.	.	.	.	.		.			F157L, V367F, Q613H, P681R
		C.37 (Lambda)	Chile		1	1	1																Well studied		.	.	.	.	.	.	.	.		.	.	.	.	.	.	Q	.	.	.		.			G75V, T76I, R246-, S247-, Y248-, L249-, T250-, P251-, G252-, D253N, L452Q, F490S, D614G, T859N (R246-, S247-, Y248-, L249-, T250-, P251-, G252-, D253N is equivalent to R246N, S247-, Y248-, L249-, T250-, P251-, G252-, D253-)
		B.1.621 (Mu)	Colombia			1	1	1															Well Studied		.	.	S	.	.	.	.	.		.	K	.	.	.	.	.	.	.	.		.			T95I, in43T, Y144S, Y145N, R346K, E484K, N501Y, D614G, P681H, D950N
		B.1.617.2 + E484Q				1	1	2															Well Studied		.	.	.	.	.	-	.	.		.	.	.	.	.	.	R	.	.	.		.			T19R, G142D, E156-, F157-, R158G, L452R, T478K, E484Q, D614G, P681R, D950N
		B.1.617.2 + V70F + A222V + K417N (AY.2)				3	1	2															Well Studied		.	F	.	.	.	-	.	.		.	.	N	.	.	.	R	.	.	.		.			T19R, V70F, G142D, E156G, F157-, R158-, A222V, K417N, L452R, T478K, D614G, P681R, D950N
		B.1.617.2 + T95I + W258L + K417N (AY.1)					3	3															Well Studied		.	.	.	.	.	-	.	.		.	.	N	.	.	.	R	.	.	.		.			T19R, T95I, G142D, E156G, F157-, R158-, W258L, K417N, L452R, T478K, D614G, P681R, D950N
		B.1.525 (Eta)	UK		1	1	1																Studied		-	-	-	.	.	.	.	.		.	.	.	.	.	.	.	.	.	.		.			Q52R, A67V, H69-, V70-, Y144-, E484K, D614G, Q677H, F888L
		B.1.1.519	Mexico		1	1	1																Studied		.	.	.	.	.	.	.	.		.	.	.	.	.	.	.	.	.	.		.			T478K, D614G, P681H, T732A
		BA.1 (previously B.1.1.529) (Omicron)	Botswana							1													Well Studied		-	-	-	.	.	.	.	.		D	.	N	K	.	S	.	.	.	R		.			A67V, H69-, V70-, T95I, G142D, V143-, Y144-, Y145-, N211-, L212I, in214EPE, G339D, S371L, S373P, S375F, K417N, N440K, G446S, S477N, T478K, E484A, Q493R, G496S, Q498R, N501Y, Y505H, T547K, D614G, H655Y, N679K, P681H, N764K, D796Y, N856K, Q954H, N969K, L981F
		BA.2									1	1											Well Studied		.	.	.	.	.	.	.	.		D	.	N	K	.	.	.	.	.	R		.			T19I, L24-, P25-, P26-, A27S, G142D, V213G, G339D, S371F, S373P, S375F, T376A, D405N, R408S, K417N, N440K, S477N, T478K, E484A, Q493R, Q498R, N501Y, Y505H, D614G, H655Y, N679K, P681H, N764K, D796Y, Q954H, N969K
		BA.1.1 (BA.1 + R346K)									1	1	1	1									Well Studied		-	-	-	.	.	.	.	.		D	K	N	K	.	S	.	.	.	R		.			A67V, H69-, V70-, T95I, G142D, V143-, Y144-, Y145-, N211-, L212I, in214EPE, G339D, R346K, S371L, S373P, S375F, K417N, N440K, G446S, S477N, T478K, E484A, Q493R, G496S, Q498R, N501Y, Y505H, T547K, D614G, H655Y, N679K, P681H, N764K, D796Y, N856K, Q954H, N969K, L981F
		RETIRED LINEAGES
		Retired 2022-12-02
	BF.14, BA.5.5.1, BA.5.2	BA.5 + N450D (BF.14)	USA, Austria																	3	3				-	-	.	.	.	.	.	.		D	.	N	K	.	.	R	.	V	.		.			T19I, L24-, P25-, P26-, A27S, H69-, V70-, G142D, V213G, G339D, S371F, S373P, S375F, T376A, D405N, R408S, K417N, N440K, N450D, L452R, S477N, T478K, E484A, F486V, Q498R, N501Y, Y505H, D614G, H655Y, N679K, P681H, N764K, D796Y, Q954H, N969K
		BA.2.75 + R346T																							.	.	.	E	R	L	V	S		H	T	N	K	.	S	.	K	.	.		.			T19I, L24-, P25-, P26-, A27S, G142D, K147E, W152R, F157L, I210V, V213G, G257S, G339H, R346T, S371F, S373P, S375F, T376A, D405N, R408S, K417N, N440K, G446S, N460K, S477N, T478K, E484A, Q498R, N501Y, Y505H, D614G, H655Y, N679K, P681H, N764K, D796Y, Q954H, N969K
	BA.5.2.18, BF.16	BA.5 + K444R (BA.5.2.1,BA.5.2.18, BA.5.1,BF.16)																	3	2	3				-	-	.	.	.	.	.	.		D	.	N	K	R	.	R	.	V	.		.			T19I, L24S, P25-, P26-, A27-, H69-, V70-, G142D, V213G, G339D, S371F, S373P, S375F, T376A, D405N, R408S, K417N, N440K, K444R, L452R, S477N, T478K, E484A, F486V, Q498R, N501Y, Y505H, D614G, H655Y, N679K, P681H, N764K, D796Y, Q954H, N969K
	BA.5.2.7, BA.5.2, BA.5.2.14, CG.1	BA.5 + K444M (BA.5.2.7)																	3	3	3				-	-	.	.	.	.	.	.		D	.	N	K	M	.	R	.	V	.		.			T19I, L24-, P25-, P26-, A27S, H69-, V70-, G142D, V213G, G339D, S371F, S373P, S375F, T376A, D405N, R408S, K417N, N440K, K444M, L452R, S477N, T478K, E484A, F486V, Q498R, N501Y, Y505H, D614G, H655Y, N679K, P681H, N764K, D796Y, Q954H, N969K
	BA.2.75.7	BA.2.75 + F486S																		1	2				.	.	.	E	R	L	V	S		H	.	N	K	.	S	.	K	S	.		.			T19I, L24-, P25-, P26-, A27S, G142D, K147E, W152R, F157L, I210V, V213G, G257S, G339H, S371F, S373P, S375F, T376A, D405N, R408S, K417N, N440K, G446S, N460K, S477N, T478K, E484A, F486S, Q498R, N501Y, Y505H, D614G, H655Y, N679K, P681H, N764K, D796Y, Q954H, N969K
	BF.14, BA.5.5.1, BA.5.3	BA.5 + V445A (BA.5.1.12,BF.25)																	3	3	3				-	-	.	.	.	.	.	.		D	.	N	K	.	.	R	.	V	.		.			T19I, L24-, P25-, P26-, A27S, H69-, V70-, G142D, V213G, G339D, S371F, S373P, S375F, T376A, D405N, R408S, K417N, N440K, V445A, L452R, S477N, T478K, E484A, F486V, Q498R, N501Y, Y505H, D614G, H655Y, N679K, P681H, N764K, D796Y, Q954H, N969K
		BA.4 + R346T + N658S	Spain/South Africa															2	1	2	2				-	-	.	.	.	.	.	.		D	T	N	K	.	.	R	.	V	.		S			T19I, L24-, P25-, P26-, A27S, H69-, V70-, G142D, V213G, G339D, R346T, S371F, S373P, S375F, T376A, D405N, R408S, K417N, N440K, L452R, S477N, T478K, E484A, F486V, Q498R, N501Y, Y505H, D614G, H655Y, N658S, N679K, P681H, N764K, D796Y, Q954H, N969K
	BA.5.2.18, BF.17	BA.5 + R346I (BA.5.9, CE.1)	Romania															4	2	2	3				-	-	.	.	.	.	.	.		D	I	N	K	.	.	R	.	V	.		.			T19I, L24-, P25-, P26-, A27S, H69-, V70-, G142D, V213G, G339D, R346I, S371F, S373P, S375F, T376A, D405N, R408S, K417N, N440K, L452R, S477N, T478K, E484A, F486V, Q498R, N501Y, Y505H, D614G, H655Y, N679K, P681H, N764K, D796Y, Q954H, N969K
	BA.5.2.7, BA.5.2, BA.5.2.14, CG.2	BA.5 + K444T (BE.1.1.1)																	3	3	3				-	-	.	.	.	.	.	.		D	.	N	K	T	.	R	.	V	.		.			T19I, L24-, P25-, P26-, A27S, H69-, V70-, G142D, V213G, G339D, S371F, S373P, S375F, T376A, D405N, R408S, K417N, N440K, K444T, L452R, S477N, T478K, E484A, F486V, Q498R, N501Y, Y505H, D614G, H655Y, N679K, P681H, N764K, D796Y, Q954H, N969K
	BA.2.75.8	BA.5 + Y144- (BA.5.1 and BA.5.2)	Portugal															3	2	3	3				-	-	-	.	.	.	.	.		D	.	N	K	.	.	R	.	V	.		.			T19I, L24-, P25-, P26-, A27S, H69-, V70-, G142D, Y144-, V213G, G339D, S371F, S373P, S375F, T376A, D405N, R408S, K417N, N440K, L452R, S477N, T478K, E484A, F486V, Q498R, N501Y, Y505H, D614G, H655Y, N679K, P681H, N764K, D796Y, Q954H, N969K
		Retired 2022-11-04
		BA.5 with K440N reversion (BA.5.1, BA.5.2.1, BA.5.2)	Israel															3	3	3					-	-	.	.	.	.	.	.		D	.	N	.	.	.	R	.	V	.		.			T19I, L24-, P25-, P26-, A27S, H69-, V70-, G142D, V213G, G339D, S371F, S373P, S375F, T376A, D405N, R408S, K417N, L452R, S477N, T478K, E484A, F486V, Q498R, N501Y, Y505H, D614G, H655Y, N679K, P681H, N764K, D796Y, Q954H, N969K
		BA.2.75 + R346T + D574V (BA.2.75.1)																	2	2					.	.	.	E	R	L	V	S		H	T	N	K	.	S	.	K	.	.		.			T19I, L24S, P25-, P26-, A27-, G142D, K147E, W152R, F157L, I210V, V213G, G257S, G339H, R346T, S371F, S373P, S375F, T376A, D405N, R408S, K417N, N440K, G446S, N460K, S477N, T478K, E484A, Q498R, N501Y, Y505H, D574V, D614G, H655Y, N679K, P681H, N764K, D796Y, Q954H, N969K
		BA.5 + Y144- + R346T (minor version of BF.7,also some BA.5.2.6)	Belgium																	2					-	-	-	.	.	.	.	.		D	T	N	K	.	.	R	.	V	.		.			T19I, L24-, P25-, P26-, A27S, H69-, V70-, G142D, Y144-, V213G, G339D, R346T, S371F, S373P, S375F, T376A, D405N, R408S, K417N, N440K, L452R, S477N, T478K, E484A, F486V, Q498R, N501Y, Y505H, D614G, H655Y, N679K, P681H, N764K, D796Y, Q954H, N969K
		BA.2.75 + R346T																	2	2					.	.	.	E	R	L	V	S		H	T	N	K	.	S	.	K	.	.		.			T19I, L24S, P25-, P26-, A27-, G142D, K147E, W152R, F157L, I210V, V213G, G257S, G339H, R346T, S371F, S373P, S375F, T376A, D405N, R408S, K417N, N440K, G446S, N460K, S477N, T478K, E484A, Q498R, N501Y, Y505H, D614G, H655Y, N679K, P681H, N764K, D796Y, Q954H, N969K
		BA.2.75 + L452R																							.	.	.	E	R	L	V	S		H	.	N	K	.	S	R	K	.	.		.			T19I, L24-, P25-, P26-, A27S, G142D, K147E, W152R, F157L, I210V, V213G, G257S, G339H, S371F, S373P, S375F, T376A, D405N, R408S, K417N, N440K, G446S, L452R, N460K, S477N, T478K, E484A, Q498R, N501Y, Y505H, D614G, H655Y, N679K, P681H, N764K, D796Y, Q954H, N969K
		BA.2.75 + K356T (BA.2.75.5)	India																3	2					.	.	.	E	R	L	V	S		H	.	N	K	.	S	.	K	.	.		.			T19I, L24-, P25-, P26-, A27S, G142D, K147E, W152R, F157L, I210V, V213G, G257S, G339H, K356T, S371F, S373P, S375F, T376A, D405N, R408S, K417N, N440K, G446S, N460K, S477N, T478K, E484A, Q498R, N501Y, Y505H, D614G, H655Y, N679K, P681H, N764K, D796Y, Q954H, N969K
		Retired 2022-10-07
		BA.4 + N658S	South Africa												2	1	1	2	2						-	-	.	.	.	.	.	.		D	.	N	K	.	.	R	.	V	.		S			T19I, L24-, P25-, P26-, A27S, H69-, V70-, G142D, V213G, G339D, S371F, S373P, S375F, T376A, D405N, R408S, K417N, N440K, L452R, S477N, T478K, E484A, F486V, Q498R, N501Y, Y505H, D614G, H655Y, N658S, N679K, P681H, N764K, D796Y, Q954H, N969K
		BA.4 + R346S + N658S (BA.4.7)	South Africa															2	2						-	-	.	.	.	.	.	.		D	S	N	K	.	.	R	.	V	.		S			T19I, L24-, P25-, P26-, A27S, H69-, V70-, G142D, V213G, G339D, R346S, S371F, S373P, S375F, T376A, D405N, R408S, K417N, N440K, L452R, S477N, T478K, E484A, F486V, Q498R, N501Y, Y505H, D614G, H655Y, N658S, N679K, P681H, N764K, D796Y, Q954H, N969K
		BA.5 + A1020S (BF.5)	Israel															3	3						-	-	.	.	.	.	.	.		D	.	N	K	.	.	R	.	V	.		.			T19I, L24-, P25-, P26-, A27S, H69-, V70-, G142D, V213G, G339D, S371F, S373P, S375F, T376A, D405N, R408S, K417N, N440K, L452R, S477N, T478K, E484A, F486V, Q498R, N501Y, Y505H, D614G, H655Y, N679K, P681H, N764K, D796Y, Q954H, N969K, A1020S
		BA.5 + N450D (BA.5.2.1, BA.5.5)																	3						-	-	.	.	.	.	.	.		D	.	N	K	.	.	R	.	V	.		.			T19I, L24S, P25-, P26-, A27-, H69-, V70-, G142D, V213G, G339D, S371F, S373P, S375F, T376A, D405N, R408S, K417N, N440K, N450D, L452R, S477N, T478K, E484A, F486V, Q498R, N501Y, Y505H, D614G, H655Y, N679K, P681H, N764K, D796Y, Q954H, N969K
		BA.4 + R346T + N658S with K440N reversion (BA.4.6)	Spain/South Africa																3						-	-	.	.	.	.	.	.		D	T	N	.	.	.	R	.	V	.		S			T19I, L24-, P25-, P26-, A27S, H69-, V70-, G142D, V213G, G339D, R346T, S371F, S373P, S375F, T376A, D405N, R408S, K417N, L452R, S477N, T478K, E484A, F486V, Q498R, N501Y, Y505H, D614G, H655Y, N658S, N679K, P681H, N764K, D796Y, Q954H, N969K
		BA.5 + L5F (BA.5.1, BA.5.2.1, and BA.5.2)	USA															3	3						-	-	.	.	.	.	.	.		D	.	N	K	.	.	R	.	V	.		.			L5F, T19I, L24-, P25-, P26-, A27S, H69-, V70-, G142D, V213G, G339D, S371F, S373P, S375F, T376A, D405N, R408S, K417N, N440K, L452R, S477N, T478K, E484A, F486V, Q498R, N501Y, Y505H, D614G, H655Y, N679K, P681H, N764K, D796Y, Q954H, N969K
		BA.5.1+P1263Q																	3						-	-	.	.	.	.	.	.		D	.	N	K	.	.	R	.	V	.		.			T19I, L24-, P25-, P26-, A27S, H69-, V70-, G142D, V213G, G339D, S371F, S373P, S375F, T376A, D405N, R408S, K417N, N440K, L452R, S477N, T478K, E484A, F486V, Q498R, N501Y, Y505H, D614G, H655Y, N679K, P681H, N764K, D796Y, Q954H, N969K, P1263Q
		BA.5 + T76I (BA.5.5)	USA/South Africa													2	1	4	3						-	-	.	.	.	.	.	.		D	.	N	K	.	.	R	.	V	.		.			T19I, L24-, P25-, P26-, A27S, H69-, V70-, T76I, G142D, V213G, G339D, S371F, S373P, S375F, T376A, D405N, R408S, K417N, N440K, L452R, S477N, T478K, E484A, F486V, Q498R, N501Y, Y505H, D614G, H655Y, N679K, P681H, N764K, D796Y, Q954H, N969K
		BA.5 with S408R reversion	Israel/UK															4	3						-	-	.	.	.	.	.	.		D	.	N	K	.	.	R	.	V	.		.			T19I, L24-, P25-, P26-, A27S, H69-, V70-, G142D, V213G, G339D, S371F, S373P, S375F, T376A, D405N, K417N, N440K, L452R, S477N, T478K, E484A, F486V, Q498R, N501Y, Y505H, D614G, H655Y, N679K, P681H, N764K, D796Y, Q954H, N969K
		BA.4 + V289I (BA.5.1.3)	Germany															3	3						-	-	.	.	.	.	.	.		D	.	N	K	.	.	R	.	V	.		.			T19I, L24-, P25-, P26-, A27S, H69-, V70-, G142D, V213G, V289I, G339D, S371F, S373P, S375F, T376A, D405N, R408S, K417N, N440K, L452R, S477N, T478K, E484A, F486V, Q498R, N501Y, Y505H, D614G, H655Y, N679K, P681H, N764K, D796Y, Q954H, N969K
		Retired 2022-09-16
		BA.5 + P1162L (BA.5 and BA.5.3.1)	UK/USA/Denmark															3							-	-	.	.	.	.	.	.		D	.	N	K	.	.	R	.	V	.		.			T19I, L24-, P25-, P26-, A27S, H69-, V70-, G142D, V213G, G339D, S371F, S373P, S375F, T376A, D405N, R408S, K417N, N440K, L452R, S477N, T478K, E484A, F486V, Q498R, N501Y, Y505H, D614G, H655Y, N679K, P681H, N764K, D796Y, Q954H, N969K, P1162L
		BA.4 + V3G (BA.4.1)	South Africa												2	2	1	3							-	-	.	.	.	.	.	.		D	.	N	K	.	.	R	.	V	.		.			V3G, T19I, L24-, P25-, P26-, A27S, H69-, V70-, G142D, V213G, G339D, S371F, S373P, S375F, T376A, D405N, R408S, K417N, N440K, L452R, S477N, T478K, E484A, F486V, Q498R, N501Y, Y505H, D614G, H655Y, N679K, P681H, N764K, D796Y, Q954H, N969K
		BA.5 + A701S (BA.5.2.1)	USA															4							-	-	.	.	.	.	.	.		D	.	N	K	.	.	R	.	V	.		.			T19I, L24-, P25-, P26-, A27S, H69-, V70-, G142D, V213G, G339D, S371F, S373P, S375F, T376A, D405N, R408S, K417N, N440K, L452R, S477N, T478K, E484A, F486V, Q498R, N501Y, Y505H, D614G, H655Y, N679K, P681H, A701S, N764K, D796Y, Q954H, N969K
		BA.4 + V3G + R346I (BA.4.1)	Switzerland/Germany															4							-	-	.	.	.	.	.	.		D	I	N	K	.	.	R	.	V	.		.			V3G, T19I, L24-, P25-, P26-, A27S, H69-, V70-, G142D, V213G, G339D, R346I, S371F, S373P, S375F, T376A, D405N, R408S, K417N, N440K, L452R, S477N, T478K, E484A, F486V, Q498R, N501Y, Y505H, D614G, H655Y, N679K, P681H, N764K, D796Y, Q954H, N969K
		BA.4 + V3G + R346T (BA.4.1)	South Africa															3							-	-	.	.	.	.	.	.		D	T	N	K	.	.	R	.	V	.		.			V3G, T19I, L24-, P25-, P26-, A27S, H69-, V70-, G142D, V213G, G339D, R346T, S371F, S373P, S375F, T376A, D405N, R408S, K417N, N440K, L452R, S477N, T478K, E484A, F486V, Q498R, N501Y, Y505H, D614G, H655Y, N679K, P681H, N764K, D796Y, Q954H, N969K
		BA.5 + Y248H (BF.15)	USA																						-	-	.	.	.	.	.	.		D	.	N	K	.	.	R	.	V	.		.			T19I, L24-, P25-, P26-, A27S, H69-, V70-, G142D, V213G, Y248H, G339D, S371F, S373P, S375F, T376A, D405N, R408S, K417N, N440K, L452R, S477N, T478K, E484A, F486V, Q498R, N501Y, Y505H, D614G, H655Y, N679K, P681H, N764K, D796Y, Q954H, N969K
		BA.5 + R346S																							-	-	.	.	.	.	.	.		D	S	N	K	.	.	R	.	V	.		.			T19I, L24S, P25-, P26-, A27-, H69-, V70-, G142D, V213G, G339D, R346S, S371F, S373P, S375F, T376A, D405N, R408S, K417N, N440K, L452R, S477N, T478K, E484A, F486V, Q498R, N501Y, Y505H, D614G, H655Y, N679K, P681H, N764K, D796Y, Q954H, N969K
		BA.5 + K444N																							-	-	.	.	.	.	.	.		D	.	N	K	N	.	R	.	V	.		.			T19I, L24S, P25-, P26-, A27-, H69-, V70-, G142D, V213G, G339D, S371F, S373P, S375F, T376A, D405N, R408S, K417N, N440K, K444N, L452R, S477N, T478K, E484A, F486V, Q498R, N501Y, Y505H, D614G, H655Y, N679K, P681H, N764K, D796Y, Q954H, N969K
		BA.4 + V3G with K440N reversion (BA.4.1)	Mexico/Chile/Israel															3							-	-	.	.	.	.	.	.		D	.	N	.	.	.	R	.	V	.		.			V3G, T19I, L24-, P25-, P26-, A27S, H69-, V70-, G142D, V213G, G339D, S371F, S373P, S375F, T376A, D405N, R408S, K417N, L452R, S477N, T478K, E484A, F486V, Q498R, N501Y, Y505H, D614G, H655Y, N679K, P681H, N764K, D796Y, Q954H, N969K
		BA.2.10 + W64R, 141-144del, 243-244del, G446S, F486P, R493Q, S494P, P1143L	India															4							.	.	-	.	.	.	.	.		D	.	N	K	.	S	.	.	P	.		.			T19I, L24-, P25-, P26-, A27S, W64R, L141-, G142-, V143-, Y144-, V213G, A243-, L244-, G339D, S371F, S373P, S375F, T376A, D405N, R408S, K417N, N440K, G446S, S477N, T478K, E484A, F486P, S494P, Q498R, N501Y, Y505H, D614G, H655Y, N679K, P681H, N764K, D796Y, Q954H, N969K, P1143L
		BA.4 + V3G with K440N and D142G reversions (BA.4.1)	Chile/USA/Israel															4							-	-	.	.	.	.	.	.		D	.	N	.	.	.	R	.	V	.		.			V3G, T19I, L24-, P25-, P26-, A27S, H69-, V70-, V213G, G339D, S371F, S373P, S375F, T376A, D405N, R408S, K417N, L452R, S477N, T478K, E484A, F486V, Q498R, N501Y, Y505H, D614G, H655Y, N679K, P681H, N764K, D796Y, Q954H, N969K
		BA.4 + V3G + C1235F (BA.4.1)	Israel															4							-	-	.	.	.	.	.	.		D	.	N	K	.	.	R	.	V	.		.			V3G, T19I, L24-, P25-, P26-, A27S, H69-, V70-, G142D, V213G, G339D, S371F, S373P, S375F, T376A, D405N, R408S, K417N, N440K, L452R, S477N, T478K, E484A, F486V, Q498R, N501Y, Y505H, D614G, H655Y, N679K, P681H, N764K, D796Y, Q954H, N969K, C1235F
		BA.4 + V3G + I670V (BA.4.1.1)	USA/UK/Israel/Germany															4							-	-	.	.	.	.	.	.		D	.	N	K	.	.	R	.	V	.		.			V3G, T19I, L24-, P25-, P26-, A27S, H69-, V70-, G142D, V213G, G339D, S371F, S373P, S375F, T376A, D405N, R408S, K417N, N440K, L452R, S477N, T478K, E484A, F486V, Q498R, N501Y, Y505H, D614G, H655Y, I670V, N679K, P681H, N764K, D796Y, Q954H, N969K
		BA.2 + K417T (BA.2.18, BA.2.38, BA.2.40.1)	UK												3	3	2	4							.	.	.	.	.	.	.	.		D	.	T	K	.	.	.	.	.	R		.			T19I, L24-, P25-, P26-, A27S, G142D, V213G, G339D, S371F, S373P, S375F, T376A, D405N, R408S, K417T, N440K, S477N, T478K, E484A, Q493R, Q498R, N501Y, Y505H, D614G, H655Y, N679K, P681H, N764K, D796Y, Q954H, N969K
		Retired 2022-08-12
		BA.2 + 248S + ins248GEN (associated with BA.2.52, alternative representation [ + 247SGE,Y248N])	Italy													2	2																															T19I, L24-, P25-, P26-, A27S, G142D, V213G, Y248S, in248GEN, G339D, S371F, S373P, S375F, T376A, D405N, R408S, K417N, N440K, S477N, T478K, E484A, Q493R, Q498R, N501Y, Y505H, D614G, H655Y, N679K, P681H, N764K, D796Y, Q954H, N969K
		BA.2 + L452M (BA.2 / BA.2.13 / BA.2.9.1)	Denmark											2	2	3	2																															T19I, L24-, P25-, P26-, A27S, G142D, V213G, G339D, S371F, S373P, S375F, T376A, R408S, D405N, K417N, N440K, L452M, S477N, T478K, E484A, Q493R, Q498R, N501Y, Y505H, D614G, H655Y, P681H, N679K, N764K, D796Y, Q954H, N969K
		BA.4 + N658S + A701V (BA.4)	USA																																													T19I, L24-, P25-, P26-, A27S, H69-, V70-, G142D, V213G, G339D, S371F, S373P, S375F, T376A, D405N, R408S, K417N, N440K, L452R, S477N, T478K, E484A, F486V, Q498R, N501Y, Y505H, D614G, H655Y, N658S, N679K, P681H, A701V, N764K, D796Y, Q954H, N969K
		BA.2 + Y449N	UK													3	3																															T19I, L24-, P25-, P26-, A27S, G142D, V213G, G339D, S371F, S373P, S375F, T376A, D405N, R408S, K417N, N440K, Y449N, S477N, T478K, E484A, Q493R, Q498R, N501Y, Y505H, D614G, H655Y, N679K, P681H, N764K, D796Y, Q954H, N969K
		BA.2 + in212SGR (alternative representation V213S, ins213GRG is used in GISAID)	Denmark										2	2	3	2	2																															T19I, L24-, P25-, P26-, A27S, G142D, in212SGR, V213G, G339D, S371F, S373P, S375F, T376A, D405N, R408S, K417N, N440K, S477N, T478K, E484A, Q493R, Q498R, N501Y, Y505H, D614G, H655Y, N679K, P681H, N764K, D796Y, Q954H, N969K
		BA.2 + L452R (associated with BA.2.11)													2	2	2																															T19I, L24-, P25-, P26-, A27S, G142D, V213G, G339D, S371F, S373P, S375F, T376A, D405N, R408S, K417N, N440K, L452R, S477N, T478K, E484A, Q493R, Q498R, N501Y, Y505H, D614G, H655Y, N679K, P681H, N764K, D796Y, Q954H, N969K
		BA.4 + D936N (BA.4)	USA																																													T19I, L24-, P25-, P26-, A27S, H69-, V70-, G142D, V213G, G339D, S371F, S373P, S375F, T376A, D405N, R408S, K417N, N440K, L452R, S477N, T478K, E484A, F486V, Q498R, N501Y, Y505H, D614G, H655Y, N658S, N679K, P681H, N764K, D796Y, D936N, Q954H, N969K
		BA.4 + V3G with S408R reversion (BA.4.1)	Israel																																													V3G, T19I, L24-, P25-, P26-, A27S, H69-, V70-, G142D, V213G, G339D, S371F, S373P, S375F, T376A, D405N, S477N, T478K, E484A, F486V, Q498R, N501Y, Y505H, D614G, H655Y, N679K, P681H, N764K, D796Y, Q954H, N969K
		BA.2 + I68T	Belgium													3	3																															T19I, L24-, P25-, P26-, A27S, I68T, G142D, V213G, G339D, S371F, S373P, S375F, T376A, D405N, R408S, K417N, N440K, S477N, T478K, E484A, Q493R, Q498R, N501Y, Y505H, D614G, H655Y, N679K, P681H, N764K, D796Y, Q954H, N969K
		BA.2 + W64R	India													3	3																															T19I, L24-, P25-, P26-, A27S, W64R, G142D, V213G, G339D, S371F, S373P, S375F, T376A, D405N, R408S, K417N, N440K, S477N, T478K, E484A, Q493R, Q498R, N501Y, Y505H, D614G, H655Y, N679K, P681H, N764K, D796Y, Q954H, N969K
		Retired 2022-07-15
		BA.1.1+E484V	US, UK											1	3	3	R																															A67V, H69-, V70-, T95I, G142D, V143-, Y144-, Y145-, N211-, L212I, in214EPE, G339D, R346K, S371L, S373P, S375F, K417N, N440K, G446S, S477N, T478K, E484V, Q493R, G496S, Q498R, N501Y, Y505H, T547K, D614G, H655Y, N679K, P681H, N764K, D796Y, N856K, Q954H, N969K, L981F
		BA.2+S371Y	France													3	R																															T19I, L24-, P25-, P26-, A27S, G142D, V213G, G339D, S371Y, S373P, S375F, T376A, D405N, R408S, K417N, N440K, S477N, T478K, E484A, Q493R, Q498R, N501Y, Y505H, D614G, H655Y, N679K, P681H, N764K, D796Y, Q954H, N969K
		BA.2 + L24_ + P25_ + P26_ + A27_	Denmark									3	2	1	3	3	R																															T19I, G142D, V213G, G339D, S371F, S373P, S375F, T376A, D405N, R408S, K417N, N440K, S477N, T478K, E484A, Q493R, Q498R, N501Y, Y505H, D614G, H655Y, N679K, P681H, N764K, D796Y, Q954H, N969K
		Retired 2022-06-17
		BA.2+L452Q+S704L+N164K	US												3																																	T19I, L24S, P25-, P26-, A27-, G142D, N164K, V213G, G339D, S371F, S373P, S375F, T376A, D405N, R408S, K417N, N440K, L452Q, S477N, T478K, E484A, Q493R, Q498R, N501Y, Y505H, D614G, H655Y, N679K, P681H, S704L, N764K, D796Y, Q954H, N969K
		BA.2+L452Q	Canada											2	3																																	T19I, L24-, P25-, P26-, A27S, G142D, V213G, G339D, S371F, S373P, S375F, T376A, D405N, R408S, K417N, N440K, L452Q, S477N, T478K, E484A, Q493R, Q498R, N501Y, Y505H, D614G, H655Y, N679K, P681H, S704L, N764K, D796Y, Q954H, N969K
		BA.2+Y248S	Denmark												3																																	T19I, L24S, P25-, P26-, A27-, G142D, V213G, Y248S, G339D, S371F, S373P, S375F, T376A, D405N, R408S, K417N, N440K, S477N, T478K, E484A, Q493R, Q498R, N501Y, Y505H, D614G, H655Y, N679K, P681H, N764K, D796Y, Q954H, N969K
		BA.2+E484V	Denmark											2	3																																	T19I, L24S, P25-, P26-, A27-, G142D, V213G, G339D, S371F, S373P, S375F, T376A, D405N, R408S, K417N, N440K, S477N, T478K, E484V, Q493R, Q498R, N501Y, Y505H, D614G, H655Y, N679K, P681H, N764K, D796Y, Q954H, N969K
		BA.2 + L24S (without L24-, P25-, P26-)	Denmark																																													T19I,L24S,G142D,V213G,G339D,S371F,S373P,S375F,T376A,D405N,R408S,K417N,N440K,S477N,T478K,E484A,Q493R,Q498R,N501Y,Y505H,D614G,H655Y,N679K,P681H,N764K,D796Y,Q954H,N969K
		BA.2+L452M+D936Y (rare within larger lineage BA.2.13)	Belgium												3																																	T19I, L24-, P25-, P26-, A27S, G142D, V213G, G339D, S371F, S373P, S375F, T376A, D405N, R408S, K417N, N440K, L452M, S477N, T478K, E484A, Q493R, Q498R, N501Y, Y505H, D614G, H655Y, N679K, P681H, N764K, D796Y, D936Y, Q954H, N969K
		BA.2+E1202Q	SA in BA.1, Denmark in BA.2																																													T19I L24- P25- P26- A27S G142D V213G G339D S371F S373P S375F T376A D405N R408S K417N N440K S477N T478K E484A Q493R Q498R N501Y Y505H D614G H655Y N679K P681H N764K D796Y Q954H N969K E1202Q
		BA.4+I670V	South Africa																																													T19I, L24-, P25-, P26-, A27S, H69-, V70-, G142D, V213G, G339D, S371F, S373P, S375F, T376A, D405N, R408S, K417N, N440K, L452R, S477N, T478K, F486V, E484A, Q498R, N501Y, Y505H, D614G, H655Y, I670V, N679K, P681H, N764K, D796Y, Q954H, N969K
		BA.2+N440_												3																																		T19I, L24S, P25-, P26-, A27-, G142D, V213G, G339D, S371F, S373P, S375F, T376A, D405N, R408S, K417N, S477N, T478K, E484A, Q493R, Q498R, N501Y, Y505H, D614G, H655Y, N679K, P681H, N764K, D796Y, Q954H, N969K
		BA.2+N408_																																														T19I, L24S, P25-, P26-, A27-, G142D, V213G, G339D, S371F, S373P, S375F, T376A, D405N, K417N, N440K, S477N, T478K, E484A, Q493R, Q498R, N501Y, Y505H, D614G, H655Y, N679K, P681H, N764K, D796Y, Q954H, N969K
		Retired (2022-05-13)
		BA.2+V213S (replacing V213G)	Denmark																																													T19I, L24S, P25-, P26-, A27-, G142D, V213S, G339D, S371F, S373P, S375F, T376A, D405N, R408S, K417N, N440K, S477N, T478K, E484A, Q493R, Q498R, N501Y, Y505H, D614G, H655Y, N679K, P681H, N764K, D796Y, Q954H, N969K
		BA.1 + R346K + I666S + V736G + C738W + I993S + Y1272D	Poland											2																																		A67V, H69-, V70-, T95I, G142D, V143-, Y144-, Y145-, N211-, L212I, in214EPE, G339D, R346K, S371L, S373P, S375F, K417N, N440K, G446S, S477N, T478K, E484A, Q493R, G496S, Q498R, N501Y, Y505H, T547K, D614G, H655Y, I666S, N679K, P681H, V736G, C738W, N764K, D796Y, N856K, Q954H, N969K, L981F, I993S, Y1272D
		BA.1 + A701V									1	2	2	3																																		A67V, H69-, V70-, T95I, G142D, V143-, Y144-, Y145-, N211-, L212I, in214EPE, G339D, S371L, S373P, S375F, K417N, N440K, G446S, S477N, T478K, E484A, Q493R, G496S, Q498R, N501Y, Y505H, T547K, D614G, H655Y, N679K, P681H, A701V, N764K, D796Y, N856K, Q954H, N969K, L981F
		BA.2+G798D	India											3																																		T19I, L24-, P25-, P26-, A27S, G142D, V213G, G339D, S371F, S373P, S375F, T376A, D405N, R408S, K417N, N440K, S477N, T478K, E484A, Q493R, Q498R, N501Y, Y505H, D614G, H655Y, N679K, P681H, N764K, D796Y, G798D, Q954H, N969K
		AY.4 x BA.1 chimera (Delta NTD until 157-, 158- , then BA.1) (associated with Pango lineage XD)	France											3																																		T19R, A27S, T95I, G142D, E156G, F157-, R158-, N211-, L212I, in214EPE, G339D, S371L, S373P, S375F, K417N, N440K, G446S, S477N, T478K, E484A, Q493R, G496S, Q498R, N501Y, Y505H, T547K, D614G, H655Y, N679K, P681H, N764K, D796Y, N856K, Q954H, N969K, L981F
		BA.1.1 + in214GAR + D215N	Croatia										2	3																																		A67V, H69-, V70-, T95I, G142D, V143-, Y144-, Y145-, N211-, L212I, in214GAR, D215N, G339D, R346K, S371L, S373P, S375F, K417N, N440K, G446S, S477N, T478K, E484A, Q493R, G496S, Q498R, N501Y, Y505H, T547K, D614G, H655Y, N679K, P681H, N764K, D796Y, N856K, Q954H, N969K, L981F
		BA.2+S704L (without L452Q)	UK/US																																													T19I, L24S, P25-, P26-, A27-, G142D, V213G, G339D, S371F, S373P, S375F, T376A, D405N, R408S, K417N, N440K, S477N, T478K, E484A, Q493R, Q498R, N501Y, Y505H, D614G, H655Y, N679K, P681H, S704L, N764K, D796Y, Q954H, N969K
		BA.2+S730F	US																																													T19I, L24S, P25-, P26-, A27-, G142D, V213G, G339D, S371F, S373P, S375F, T376A, D405N, R408S, K417N, N440K, S477N, T478K, E484A, Q493R, Q498R, N501Y, Y505H, D614G, H655Y, N679K, P681H, S730F, N764K, D796Y, Q954H, N969K
		BA.2+P1162S												3																																		T19I, L24S, P25-, P26-, A27-, G142D, V213G, G339D, S371F, S373P, S375F, T376A, D405N, R408S, K417N, N440K, S477N, T478K, E484A, Q493R, Q498R, N501Y, Y505H, D614G, H655Y, N679K, P681H, N764K, D796Y, Q954H, N969K, P1162S
		BA.2 x BA.1.1 chimera (BA.2 with some BA.1.1 RBD)	UK											3																																		T19I, L24S, P25-, P26-, A27-, G142D, V213G, G339D, R346K, S371L, S373P, S375F, D405N, R408S, K417N, N440K, S477N, T478K, E484A, Q493R, Q498R, N501Y, Y505H, D614G, H655Y, N679K, P681H, N764K, D796Y, Q954H, N969K
		BA.2+N440_												3																																		T19I, L24S, P25-, P26-, A27-, G142D, V213G, G339D, S371F, S373P, S375F, T376A, D405N, R408S, K417N, S477N, T478K, E484A, Q493R, Q498R, N501Y, Y505H, D614G, H655Y, N679K, P681H, N764K, D796Y, Q954H, N969K
		BA.1 + K417_ + N440_ + G446_	USA									3	3	3																																		A67V, H69-, V70-, T95I, G142D, V143-, Y144-, Y145-, N211-, L212I, in214EPE, G339D, S371L, S373P, S375F, S477N, T478K, E484A, Q493R, G496S, Q498R, N501Y, Y505H, T547K, D614G, H655Y, N679K, P681H, N764K, D796Y, N856K, Q954H, N969K, L981F
		BA.1 + F643L + A701V	UK									2	2	3																																		A67V, H69-, V70-, T95I, G142D, V143-, Y144-, Y145-, N211-, L212I, in214EPE, G339D, S371L, S373P, S375F, K417N, N440K, G446S, S477N, T478K, E484A, Q493R, G496S, Q498R, N501Y, Y505H, T547K, D614G, F643L, H655Y, N679K, P681H, A701V, N764K, D796Y, N856K, Q954H, N969K, L981F
		BA.2 x BA.1 chimera (BA.2 with some BA.1 NTD)	Germany											3																																		T19I, L24S, P25-, P26-, A27-, A67V, H69-, V70-, G142D, V213G, G339D, S371F, S373P, S375F, T376A, D405N, R408S, K417N, N440K, S477N, T478K, E484A, Q493R, Q498R, N501Y, Y505H, D614G, H655Y, N679K, P681H, N764K, D796Y, Q954H, N969K
		XE	UK											2																																		T19I, L24-, P25-, P26-, A27S, G142D, V213G, G339D, S371F, S373P, S375F, T376A, D405N, R408S, K417N, N440K, S477N, T478K, E484A, Q493R, Q498R, N501Y, Y505H, D614G, H655Y, N679K, P681H, N764K, D796Y, Q954H, N969K
		Retired (2022-04-07)
		BA.1 + N211_ + L212_ + 214_	Denmark									3	3																																			A67V, H69-, V70-, T95I, G142D, V143-, Y144-, Y145-, G339D, S371L, S373P, S375F, K417N, N440K, G446S, S477N, T478K, E484A, Q493R, G496S, Q498R, N501Y, Y505H, T547K, D614G, H655Y, N679K, P681H, N764K, D796Y, N856K, Q954H, N969K, L981F	BA.1 x [Ancestral NTD, likely sequencing issues]
		BA.2+N408_																																														T19I, L24S, P25-, P26-, A27-, G142D, V213G, G339D, S371F, S373P, S375F, T376A, D405N, K417N, N440K, S477N, T478K, E484A, Q493R, Q498R, N501Y, Y505H, D614G, H655Y, N679K, P681H, N764K, D796Y, Q954H, N969K
		BA.2+P1162L																																														T19I, L24S, P25-, P26-, A27-, G142D, V213G, G339D, S371F, S373P, S375F, T376A, D405N, R408S, K417N, N440K, S477N, T478K, E484A, Q493R, Q498R, N501Y, Y505H, D614G, H655Y, N679K, P681H, N764K, D796Y, Q954H, N969K, P1162L
		BA.2_+I1221T																																														T19I, L24S, P25-, P26-, A27-, G142D, V213G, G339D, S371F, S373P, S375F, T376A, D405N, R408S, K417N, N440K, S477N, T478K, E484A, Q493R, Q498R, N501Y, Y505H, D614G, H655Y, N679K, P681H, N764K, D796Y, Q954H, N969K, I1221T
		BA.2+M1229I																																														T19I, L24S, P25-, P26-, A27-, G142D, V213G, G339D, S371F, S373P, S375F, T376A, D405N, R408S, K417N, N440K, S477N, T478K, E484A, Q493R, Q498R, N501Y, Y505H, D614G, H655Y, N679K, P681H, N764K, D796Y, Q954H, N969K, M1229I
		BA.2+Q787H	UK																																													T19I, L24-, P25-, P26-, A27S, G142D, V213G, G339D, S371F, S373P, S375F, T376A, D405N, R408S, K417N, N440K, S477N, T478K, E484A, Q493R, Q498R, N501Y, Y505H, D614G, H655Y, N679K, P681H, N764K, Q787H, D796Y, Q954H, N969K
		BA.2+A522P	India, Denmark																																													T19I, L24-, P25-, P26-, A27S, G142D, V213G, G339D, S371F, S373P, S375F, T376A, D405N, R408S, K417N, N440K, S477N, T478K, E484A, Q493R, Q498R, N501Y, Y505H, A522P, D614G, H655Y, N679K, P681H, N764K, D796Y, Q954H, N969K
		BA.2+A846G	UK																																													T19I, L24-, P25-, P26-, A27S, G142D, V213G, G339D, S371F, S373P, S375F, T376A, D405N, R408S, K417N, N440K, S477N, T478K, E484A, Q493R, Q498R, N501Y, Y505H, D614G, H655Y, N679K, P681H, N764K, D796Y, A846G, Q954H, N969K
		BA.1 + Q628K	Denmark, UK									2	2																																			A67V, H69-, V70-, T95I, G142D, V143-, Y144-, Y145-, N211-, L212I, in214EPE, G339D, S371L, S373P, S375F, K417N, N440K, G446S, S477N, T478K, E484A, Q493R, G496S, Q498R, N501Y, Y505H, T547K, D614G, Q628K, H655Y, N679K, P681H, A701V, N764K, D796Y, N856K, Q954H, N969K, L981F
		BA.2+I68T	India																																													T19I, L24-, P25-, P26-, A27S, I68T, G142D, V213G, G339D, S371F, S373P, S375F, T376A, D405N, R408S, K417N, N440K, S477N, T478K, E484A, Q493R, Q498R, N501Y, Y505H, D614G, H655Y, N679K, P681H, N764K, D796Y, Q954H, N969K
		BA.1 + I1081V									2	2	2																																			A67V, H69-, V70-, T95I, G142D, V143-, Y144-, Y145-, N211-, L212I, in214EPE, G339D, S371L, S373P, S375F, K417N, N440K, G446S, S477N, T478K, E484A, Q493R, G496S, Q498R, N501Y, Y505H, T547K, D614G, H655Y, N679K, P681H, N764K, D796Y, N856K, Q954H, N969K, L981F, I1081V
		BA.1 + N211_ + L212_ + 214_ + G339_ + S371_ + S373_ + S375_ + K417_ + N440_ + G446_ + L452R	Turkey									3	3																																			A67V, H69-, V70-, T95I, G142D, V143-, Y144-, Y145-, L452R, S477N, T478K, E484A, Q493R, G496S, Q498R, N501Y, Y505H, T547K, D614G, H655Y, N679K, P681H, N764K, D796Y, N856K, Q954H, N969K, L981F	B.1.1.529 x [Delta NTD + RBD chimera, likely sequencing issues]
		BA.2+S704L	India																																													T19I, L24-, P25-, P26-, A27S, G142D, V213G, G339D, S371F, S373P, S375F, T376A, D405N, R408S, K417N, N440K, S477N, T478K, E484A, Q493R, Q498R, N501Y, Y505H, D614G, H655Y, N679K, P681H, S704L, N764K, D796Y, Q954H, N969K
		BA.2+F186S	UK																																													T19I, L24-, P25-, P26-, A27S, G142D, F186S, V213G, G339D, S371F, S373P, S375F, T376A, D405N, R408S, K417N, N440K, S477N, T478K, E484A, Q493R, Q498R, N501Y, Y505H, D614G, H655Y, N679K, P681H, N764K, D796Y, Q954H, N969K
		BA.1 + K417_ + N440_ + G446_ + L452R (underscore = ancestral)									1	2	2																																			A67V, H69-, V70-, T95I, G142D, V143-, Y144-, Y145-, N211-, L212I, in214EPE, G339D, S371L, S373P, S375F, L452R, S477N, T478K, E484A, Q493R, G496S, Q498R, N501Y, Y505H, T547K, D614G, H655Y, N679K, P681H, N764K, D796Y, N856K, Q954H, N969K, L981F	BA.1 x [Delta RBD chimera ]
		BA.1 + K417_ (underscore = ancestral)	USA									2	2																																			A67V, H69-, V70-, T95I, G142D, V143-, Y144-, Y145-, N211-, L212I, in214EPE, G339D, S371L, S373P, S375F, N440K, G446S, S477N, T478K, E484A, Q493R, G496S, Q498R, N501Y, Y505H, T547K, D614G, H655Y, N679K, P681H, N764K, D796Y, N856K, Q954H, N969K, L981F
		B.1.640.2									2	3	3																																			L5F, P9L, E96Q, C136-, N137-, D138-, P139-, F140-, L141-, G142-, V143-, Y144-, R190S, D215H, R346S, N394S, Y449N, E484K, F490S, N501Y, D614G, P681H, T859N, D1139H
		BA.3									2	2	2																																			A67V, H69-, V70-, T95I, G142D, V143-, Y144-, Y145-, N211-, L212I, G339D, S371F, S373P, S375F, D405N, K417N, N440K, G446S, S477N, T478K, E484A, Q493R, Q498R, N501Y, Y505H, D614G, H655Y, N679K, P681H, N764K, D796Y, Q954H, N969K
		BA.1+ I666S + V736G + C738W + I993S + Y1272D	Poland																																													A67V, H69-, V70-, T95I, G142D, V143-, Y144-, Y145-, N211-, L212I, in214EPE, G339D, S371L, S373P, S375F, K417N, N440K, G446S, S477N, T478K, E484A, Q493R, G496S, Q498R, N501Y, Y505H, T547K, D614G, H655Y, I666S, N679K, P681H, V736G, C738W, N764K, D796Y, N856K, Q954H, N969K, L981F, I993S, Y1272D
		BA.1 + 1_E156- + F157- + R158G + N211_ + L212_ + 214_ + G339_ + S371_ + S373_ + S375_ + K417_ + N440_ + G446_ + L452R + S477_ + E484_ + Q493_ + G496_ + Q498_ + N501_ + Y505_	Italy									3	3																																			A67V, H69-, V70-, T95I, G142D, V143-, Y144-, Y145-, E156-, F157-, R158G, L452R, T478K, T547K, D614G, H655Y, N679K, P681H, N764K, D796Y, N856K, Q954H, N969K, L981F	B.1.1.529 x [Delta NTD + RBD chimera, likely sequencing issues]
		BA.1 + 1_G339_ + S371_ + S373_ + S375_ + K417_ + N440_ + G446_ + L452R_S477_ + E484_ + Q493_ + G496_ + Q498_ + N501_ + Y505_ + T547_ + H655_ + N679_ + P681R	Turkey									3	3																																			A67V, H69-, V70-, T95I, G142D, V143-, Y144-, Y145-, N211-, L212I, in214EPE, L452R, T478K, D614G, P681R, N764K, D796Y, N856K, Q954H, N969K, L981F	B.1.1.529 x [Delta RBD to furin cleavage site chimera, likely sequencing issues]
		B.1.617.2 + T95I + E484A								1	2	3	3																																			T19R, T95I, G142D, E156-, F157-, R158G, L452R, T478K, E484A, D614G, P681R, D950N
		Retired (2022-03-11)
		B.1.640.1 (previously B.1.1640)	France							1	2	3																																				P9L, E96Q, C136-, N137-, D138-, P139-, F140-, L141-, G142-, V143-, Y144-, R190S, I210T, R346S, N394S, Y449N, F490R, N501Y, D614G, P681H, T859N, D936H
		B.1.617.2 + K77T + E484Q					R		3	1	3	3																																				T19R, K77T, G142D, E156-, F157-, R158G, L452R, T478K, E484Q, D614G, P681R, D950N
		B.1.617.2 + T95I + Y145H + A222V (now part of AY4.2)	UK				R		1	1	2	3																																				T19R, T95I, G142D, Y145H, E156G, F157-, R158-, A222V, L452R, T478K, D614G, P681R, D950N
		B.1.617.2 + A222V	Indonesia, Italy			3	1	1	1	1	3	3																																				T19R, G142D, E156-, F157-, R158G, A222V, L452R, T478K, D614G, P681R, D950N
		B.1.617.2 + T95I + E484K								1	3	3																																				T19R, T95I, G142D, E156G, F157-, R158-, L452R, T478K, E484K, D614G, P681R, D950N
		B.1.617.2 + G446V					2	1	1	1	3	3																																				T19R, T95I, G142D, E156-, F157-, R158G, G446V, L452R, T478K, D614G, P681R, D950N
		B.1.617.2 + T95I + H655Y						3	2	2	4	3																																				T19R, T95I, G142D, E156-, F157-, R158G, L452R, T478K, D614G, H655Y, P681R, D950N
		B.1.617.2 + V36F + T95I + Y145H + A222V (AY.4.2.1)	UK							2	4	3																																				T19R, V36F, T95I, G142D, Y145H, E156G, F157-, R158-, A222V, L452R, T478K, D614G, P681R, D950N
		B.1.617.2 + T95I + S494L						2	2	2	4	3																																				T19R, T95I, G142D, E156-, F157-, R158G, L452R, T478K, S494L, D614G, P681R, D950N
		B.1.617.2 + T95I + Q675H						3	2	3	4	3																																				T19R, T95I, G142D, E156-, F157-, R158G, L452R, T478K, D614G, Q675H, P681R, D950N
		B.1.617.2 + T95I				2	2	1	1	1	3	3																																				T19R, T95I, G142D, E156G, F157-, R158-, L452R, T478K, D614G, P681R, D950N
		Retired 2022-02-10
		P.1.9 (P.1 + Q675H)						4	2	3	4																																					L18F, T20N, P26S, D138Y, R190S, K417T, E484K, N501Y, D614G, H655Y, Q675H, T1027I, V1176F
		B.1.617.2 + T95I + Y145H + A222V + V1264L	Scotland						1	1	3																																					T19R, T95I, G142D, Y145H, E156G, F157-, R158-, A222V, L452R, T478K, D614G, P681R, D950N, V1264L
		B.1.637.1 (Still asigned as B.1.637 in GISAID)	USA/NY								2																																					H69-, V70-, D80G, E96Q, Y144-, F157S, L244-, H245-, R246-, S247-, A264V, G446R, L452R, T478R, D614G, P681R, T859N, D936H, D950H, N978S
		B.1.617.2 + T95I + G446V + L1265F (AY.34.1)	Chile																																													T19R, T95I, E156G, F157-, R158-, G446V, L452R, T478K, D614G, Q677H, P681R, D950N, L1265F
		B.1.639 + L452R	Germany																																													H69-, V70-, G142D, V143-, Y144-, Y145-, E156G, F157-, R158-, N211-, L212I, L452R, T478K, D614G
		B.1.617.2 + T29A + T250I + T299I + Q613H						3	1	2	4																																					T19R, T29A, G142D, E156-, F157-, R158G, T250I, T299I, L452R, T478K, Q613H, D614G, P681R, D950N
		B.1.617.2 + T95I + L1265F (AY.34.1)	Chile																																													T19R, T95I, E156G, F157-, R158-, L452R, T478K, D614G, Q677H, P681R, D950N, L1265F
		B.1.617.2 + V36F + T95I + Y145H + A222V + V1264L	UK							2	4																																					T19R, V36F, T95I, G142D, Y145H, E156G, F157-, R158-, A222V, L452R, T478K, D614G, P681R, D950N, V1264L
		B.1.617.2 + T95I + I850L (out of retirement)	Germany					R		1	4																																					T19R, T95I, G142D, E156G, F157-, R158-, L452R, T478K, D614G, P681R, I850L, D950N
		B.1.617.2 + T95I + Q677H	India				1	2	1	1	3																																					T19R, T95I, E156G, F157-, R158-, L452R, T478K, D614G, Q677H, P681R, D950N
		BA.1 + N211_ + L212_ + 214_ + G339_ + S371_ + S373_ + S375_ + K417_ + N440_ + G446_ + L452R + S477_ + E484_ + Q493_ + G496_ + Q498_ + N501_ + Y505_	Turkey																																													A67V, H69-, V70-, T95I, G142D, V143-, Y144-, Y145-, L452R, T478K, T547K, D614G, H655Y, N679K, P681H, N764K, D796Y, N856K, Q954H, N969K, L981F
		Retired 2022-01-14
		P.1.7 (P.1 + P681H)	Brazil					1	2	3																																						L18F, T20N, P26S, D138Y, R190S, K417T, E484K, N501Y, D614G, H655Y, P681H, T1027I, V1176F
		P.1.8 (P.1 + T470N + P681R + C1235F)					2	3	3	3																																						L18F, T20N, P26S, D138Y, R190S, K417T, T470N, E484K, N501Y, D614G, H655Y, P681R, T1027I, V1176F, C1235F
		B.1.617.2 + Q613H								1																																						T19R, G142D, E156-, F157-, R158G, L452R, T478K, Q613H, D614G, P681R, D950N
		B.1.617.2 + T95I + V1104L (Richards row 60, but out of retirement, and here it is in its common form, with the T95I)					R			2																																						T19R, T95I, G142D, E156G, F157-, R158-, L452R, T478K, D614G, P681R, D950N, V1104L
		B.1.617.2 + P251L					2	2	1	2																																						T19R, G142D, E156-, F157-, R158G, P251L, L452R, T478K, D614G, P681R, D950N
		B.1.617.2 + T95I + K444N						4	3	3																																						T19R, T95I, G142D, E156-, F157-, R158G, K444N, L452R, T478K, D614G, P681R, D950N
		B.1.617.2 + L1234I + V1264L								1																																						T19R, G142D, E156-, F157-, R158G, L452R, T478K, D614G, P681R, D950N, L1234I, V1264L
		B.1.617.2 + T95I + D138H						3	2	2																																						T19R, T95I, D138H, G142D, E156-, F157-, R158G, L452R, T478K, D614G, P681R, D950N
		B.1.617.2 + A222V + V1264L (now part of AY.4)					R		1	2																																						T19R, G142D, E156G, F157-, R158-, A222V, L452R, T478K, D614G, P681R, D950N, V1264L
		B.1.617.2 + A222V + Q613H (Alternative to Richard's row 61: the much more common alternative to just Q613H)								2																																						T19R,G142D,E156-,F157-,R158G,A222V,L452R,T478K,Q613H,D614G,P681R,D950N
		B.1.617.2 + V70I								3																																						T19R, V70I, G142D, E156-, F157-, R158G, L452R, T478K, D614G, P681R, D950N
		B.1.617.2 + T95I + S477I						4	2	3																																						T19R, T95I, G142D, E156-, F157-, R158G, L452R, S477I, T478K, D614G, P681R, D950N
		B.1.617.2 + T95I + L1234I + V1264L (Alternative to Richard's row 66)								3																																						T19R,G142D,E156-,F157-,R158G,L452R,T478K,D614G,P681R,D950N,L1234I,V1264L
		B.1.617.2 + T29A + T250I						1	1	2																																						T19R, T29A, G142D, E156-, F157-, R158G, T250I, L452R, T478K, D614G, P681R, D950N
		B.1.617.2 + S112L + A522V						3	2	3																																						T19R, S112L, G142D, E156-, F157-, R158G, L452R, T478K, A522V, D614G, P681R, D950N
		B.1.617.2 + A1078S	India, Europe						2	3																																						T19R, T95I, G142D, E156G, F157del, R158del, L452R, T478K, D614G, P681R, D950N, A1078S
		B.1.617.2 + S112L (Richards row 58 above, but out of retirement)								3																																						T19R, S112L, G142D, E156-, F157-, R158G, L452R, T478K, D614G, P681R, D950N
		Retired 2021-12-09
		B.1.621 + K417N						2	3																																							T95I, insert143T, Y144S, Y145N, R346K, K417N, E484K, N501Y, D614G, P681H, D950N
		B.1.526 (Iota) + R78S + D215H + L244:247- + G446R + T478R																																														R78S,D80G,Y144-,F157S,D215H,L244:247-,G446R,L452R,T478R,D614G,P681R,T859N,D950H,N978S
		B.1.617.2 + A222V + V367L						2	3																																							T19R, G142D, E156-, F157-, R158G, A222V, V367L, L452R, T478K, D614G, P681R, D950N
		P.1.15 (same as P.1 for spike)
		B.1.617.2 + T95I + Q414H						3	2																																							T19R, T95I, G142D, E156-, F157-, R158G, Q414H, L452R, T478K, D614G, P681R, D950N
		B.1.596 del141-144 (associated with transmission in white-tailed deer)	US
		P.1.4 (P.1 + N679K)	Brazil					1	2																																							L18F, T20N, P26S, D138Y, R190S, K417T, E484K, N501Y, D614G, H655Y, N679K, T1027I, V1176F
		Retired 2021-11-05
		B.1.617.2 + T95I + S255F						3																																								T19R, T95I, G142D, E156-, F157-, R158G, S255F, L452R, T478K, D614G, P681R, D950N
		B.1.617.2 + T572I	India, Turkey																																													T19R, T95I, G142D, E156G, F157del, R158del, L452R, T478K, T572I, D614G, P681R, D950N
		B.1.617.2 + T95I + Y144-						4																																								T19R, T95I, G142D, Y144-, E156-, F157-, R158G, L452R, T478K, D614G, P681R, D950N
		B.1.617.2 + A222V + D253A						3																																								T19R, G142D, E156-, F157-, R158G, A222V, D253A, L452R, T478K, D614G, P681R, D950N, D979E
		B.1.617.2 + A222V + T250S						4																																								T19R, G142D, E156-, F157-, R158G, A222V, T250S, L452R, T478K, D614G, P681R, D950N
		B.1.617.2 + T95I + N148S						4																																								T19R, T95I, G142D, N148S, E156-, F157-, R158G, L452R, T478K, D614G, P681R, D950N
		B.1.617.2 + P809S	India, Europe																																													T19R, T95I, G142D, E156G, F157del, R158del, L452R, T478K, D614G, P681R, P809S, D950N
		B.1.617.2 + T95I + P1162S						4																																								T19R, T95I, G142D, E156-, F157-, R158G, L452R, T478K, D614G, P681R, D950N, P1162S
		B.1.617.2 + T95I + S256L						4																																								T19R, T95I, G142D, E156-, F157-, R158G, S256L, L452R, T478K, D614G, P681R, D950N
		Retired 2021-10-08
		B.1.617.2 + V1264L					3																																									T19R, G142D, E156-, F157-, R158G, L452R, T478K, D614G, P681R, D950N, V1264L
		B.1.617.2 + S112L																																														T19R, S112L, G142D, E156-, F157-, R158G, L452R, T478K, D614G, P681R, D950N
		B.1.617.2 + L455F																																														T19R, G142D, E156-, F157-, R158G, L452R, L455F, T478K, D614G, P681R, D950N
		B.1.617.2 + T22I + A67V	UK																																													T19R, T22I, A67V, G142D, E156-, F157-, R158G, L452R, T478K, D614G, P681R, D950N
		B.1.617.2 + T95I + T250N																																														T19R, T95I, G142D, E156-, F157-, R158G, T250N, L452R, T478K, D614G, P681R, D950N
		B.1.617.2 + T29A - D142G + T299I + Q613H (the only form of this variant has ancestral G142)																																														T19R, T29A, E156-, F157-, R158G, T250I, T299I, L452R, T478K, Q613H, D614G, P681R, D950N
		B.1.617.2 + K77T																																														T19R, K77T, G142D, E156-, F157-, R158G, L452R, T478K, D614G, P681R, D950N
		B.1.617.2 + A222V + V289I																																														T19R, G142D, E156-, F157-, R158G, A222V, V289I, L452R, T478K, D614G, P681R, D950N
		B.1.617.2 + L18F + T95I																																														L18F, T19R, T95I, G142D, E156-, F157-, R158G, L452R, T478K, D614G, P681R, D950N
		B.1.617.2 + A222V + N1074S + V1264L																																														T19R, G142D, E156-, F157-, R158G, A222V, L452R, T478K, D614G, P681R, D950N, N1074S, V1264L
		B.1.617.2 + T95I + D253G																																														T19R, T95I, G142D, E156-, F157-, R158G, D253G, L452R, T478K, D614G, P681R, D950N
		B.1.617.2 + T95I + N501Y + P681H																																														T19R, T95I, G142D, E156-, F157-, R158G, L452R, T478K, N501Y, D614G, P681H, D950N
		B.1.617.2 + H69- + V70-				4	3																																									T19R, H69-, V70-, G142D, E156-, F157-, R158G, L452R, T478K, D614G, P681R, D950N
		P.1.3 (P.1 + L141-,G142-,V143-,Y144-)																																														L18F, T20N, P26S, D138Y, L141-, G142-, V143-, Y144-, R190S, K417T, E484K, N501Y, D614G, H655Y, T1027I, V1176F
		B.1.617.2 + T791I																																														T19R, G142D, E156-, F157-, R158G, L452R, T478K, D614G, P681R, T791I, D950N
		C.1.2					2																																									P9L, C136F, Y144-, R190S, D215G, A243-, L244-, Y449H, E484K, N501Y, D614G, H655Y, N679K, T716I, T859N
		B.1.617.2 + V362F																																														T19R, G142D, E156-, F157-, R158G, V362F, L452R, T478K, D614G, P681R, D950N
		B.1.617.2 + S112L + S477G																																														T19R, S112L, G142D, E156-, F157-, R158G, L452R, S477G, T478K, D614G, P681R, D950N
		B.1.617.2 + A688V					3																																									T19R G142D E156G F157- R158- L452R T478K D614G P681R A688V D950N
		B.1.617.2 - G156E - -157F - -158R					2																																									T19R, G142D, L452R, T478K, D614G, P681R, D950N
		B.1.617.2 + H69- + V70- + Y144-				4	3																																									H69-, V70-, Y144-, T19R, G142D, E156-, F157-, R158G, L452R, T478K, D614G, P681R, D950N
		B.1.617.2 + H69-,V70- + Y144- + 142G + E156 + F157 + R158 (likely Alpha recombination)																																														T19R, H69-, V70-, Y144-, L452R, T478K, D614G, P681R, D950N
		B.1.626	USA																																													L18F, A67-, I68-, H69-, G257S, E484K, F490S, N501T, D614G, T859N
		B.1.619.1			W	3	2																																									I210T, N440K, E484K, D614G, D936N, S939F, T1027I
		C.1.2 + P25L + N440K + P681H + D936H					2																																									P9L, P25L, C136F, Y144-, R190S, D215G, A243-, L244-, N440K, Y449H, E484K, N501Y, D614G, H655Y, P681H, T716I, T859N, D936H
		B.1.617.2 + L244S																																														T19R, G142D, E156-, F157-, R158G, L244S, L452R, T478K, T572I, D614G, P681R, D950N
		B.1.617.2 + A222V + A262S																																														T19R, G142D, E156-, F157-, R158G, A222V, A262S, L452R, T478K, D614G, P681R, D950N
		B.1.617.2 - 452L																																														T19R, G142D, E156-, F157-, R158G, T478K, D614G, P681R, D950N
		C.36.3 (was C.36)	Egypt, US, Denmark		W	2	2																																									S12F, H69-, V70-, W152R, R346S, L452R, D614G, Q677H, A899S
		B.1.1.7 + F490S			W	2	2																																									H69-, V70-, Y144-, F490S, N501Y, A570D, D614G, P681H, T716I, S982A, D1118H
		B.1.1.523	Russia, Germany, US		W	1	3																																									E156-, F157-, R158-, F306L, E484K, S494P, D614G, E780A, D839V, T1027I
		B.1.1.7 + E484Q			W	3	3																																									H69-, V70-, Y144-, E484Q, N501Y, A570D, D614G, P681H, T716I, S982A, D1118H
		B.1.617.2 + T95I - G156E - -157F - -158R	India				3																																									T19R T95I G142D L452R T478K D614G P681R D950N
		B.1.617.2 + V16F +T95I +I1179V																																														V16F, T19R, T95I, G142D, E156-, F157-, R158G, L452R, T478K, D614G, P681R, D950N, I1179V
		B.1.620	South Korea Lithuania		W	2	2																																									P26S, H69-, V70-, V126A, Y144-, L241-, L242-, A243-, H245Y, S477N, E484K, D614G, P681H, T1027I, D1118H
		B.1.623	USA																																													L452R, D614G, P681R
		B.1.1.318	UK			3	2																																									T95I, Y144-, E484K, D614G, P681H, D796H
		B.1.177.82																																														A222V, A262S, P272L, D614G
		B.1.258.17																																														H69-, V70-, L189F, N439K, D614G, V772I
		B.1.617.2 + R21T + A222V																																														T19R, R21T, G142D, E156-, F157-, R158G, A222V, L452R, T478K, D614G, P681R, D950N
		B.1.630			W	1	3																																									A222V, A243-, L244-, P9L, C136F, Y144-, L452R, T478R, E484Q, D614G, H655Y, D950N (A243-, L244- is equivalent to L242- A243- in aas, but more parsimonious at 243-244 by the nucs)
		P.1 + H49Y					3																																									L18F, T20N, P26S, H49Y, D138Y, R190S, K417T, E484K, N501Y, D614G, H655Y, T1027I, V1176F
		B.1.1.284																																														M153T, G184S, D614G, Q677H
		B.1.617.2 + T95I + H66Y	South Africa				3																																									T19R, H66Y, T95I, G142D, E156G, F157-, R158-, L452R, T478K, D614G, P681R, D950N
		B.1.628	USA																																													L18R, T95I, R158S, N440K, D614G, P681H, A688V, S735A, T1027I
		B.1.575	US		3	4	3																																									S494P, P681H, D614G, T716I
		B.1.632	Mexico																																													T29I, F32L, M153T, F157S, G252V, S477N, E484K, D614G, H655Y, P681H, D936H, D1260H
		P.1 + T470N	Brazil, Rio de Janeiro				2																																									L18F, T20N, P26S, D138Y, R190S, K417T, T470N, E484K, N501Y, D614G, H655Y, P681R, T1027I, V1176F, C1235F
		Retired 2021-08-26
		B.1.617.2 + T95I + T719I					R																																									T19R, T95I, G142D, E156-, F157-, R158G, L452R, T478K, D614G, P681R, T719I, D950N
		B.1.617.2 + L216F + G1124V				4	R																																									T19R, G142D, E156-, F157-, R158G, L216F, L452R, T478K, D614G, P681R, D950N, G1124V
		B.1.617.2 + T95I + Y145H + A222V (now part of AY)	UK				R																																									T19R T95I G142D Y145H E156G F157- R158- A222V L452R T478K D614G P681R D950N
		B.1.1.7 + S494P			W	2	R																																									H69-, V70-, Y144-, S494P, N501Y, A570D, D614G, P681H, T716I, S982A, D1118H
		B.1.1.7 + L5F			W	4	R																																									L5F, H69-, V70-, Y144-, N501Y, A570D, D614G, P681H, T716I, S982A, D1118H
		B.1.1.7 + W152R			W	3	R																																									H69-, V70-, Y144-, W152R, N501Y, A570D, D614G, P681H, T716I, S982A, D1118H
		B.1.617.2 + T95I + I850L	Germany				R																																									T19R, T95I, G142D, E156G, F157-, R158-, L452R, T478K, D614G, P681R, I850L, D950N
		B.1.1.7 + T572I			W	4	R																																									H69-, V70-, Y144-, N501Y, A570D, T572I, D614G, P681H, T716I, S982A, D1118H
		B.1.617.2 + T95I + V1104L					R																																									T19R, T95I, G142D, E156G, F157-, R158-, L452R, T478K, D614G, P681R, D950N, V1104L
		B.1.1.7 + L452R			W	2	R																																									H69-, V70-, Y144-, L452R, N501Y, A570D, D614G, P681H, T716I, S982A, D1118H
		B.1.617.2 + T95I + Y248H					R																																									T19R, T95I, G142D, E156-, F157-, R158G, Y248H, L452R, T478K, D614G, P681R, D950N
		B.1.617.2 + A222V + V1264L (now part of AY.4)					R																																									T19R, G142D, E156G, F157-, R158-, A222V, L452R, T478K, D614G, P681R, D950N, V1264L
		B.1.617.2 + T95I + K97N (now part of AY.4)	India				R																																									T19R, T95I, K97N, G142D, E156G, F157-, R158-, L452R, T478K, D614G, P681R, D950N
		P.4					R																																									G142V, N164K, Q173K, L452R, D614G, S704L, I720V, V1176F
		B.1.617.2 + A222V + N1074S + V1104L					R																																									T19R, G142D, E156G, F157-, R158-, A222V, L452R, T478K, D614G, P681R, D950N, N1074S, V1264L
		B.1.617.2 + K77T + E484Q					R																																									T19R, K77T, G142D, E156-, F157-, R158G, L452R, T478K, E484Q, D614G, P681R, D950N (Note: E156-, F157-, R158G == E156G, F157-, R158-)
		B.1.1.7 + F490L			W	2	R																																									H69-, V70-, Y144-, F490L, N501Y, A570D, D614G, P681H, T716I, S982A, D1118H
		B.1.1.7 + K1191N			W	4	R																																									H69-, V70-, Y144-, N501Y, A570D, D614G, P681H, T716I, S982A, D1118H, K1191N
		B.1.1.7 + A475V			W	3	R																																									H69-, V70-, Y144-, A475V, N501Y, A570D, D614G, P681H, T716I, S982A, D1118H
		B.1.1.7 + K417N			W	4	R																																									H69-, V70-, Y144-, K417N, N501Y, A570D, D614G, P681H, T716I, S982A, D1118H
		B.1.617.2 + T95I + W258L + K417N + K558N (is B.1.617.2.1 also called AY.1) and is Delta +				4	R																																									T19R, T95I, G142D, E156G, F157-, R158-, W258L, K417N, L452R, T478K, K558N, D614G, P681R, D950N
		B.1.1.7 + L455F			W	4	R																																									H69-, V70-, Y144-, L455F, N501Y, A570D, D614G, P681H, T716I, S982A, D1118H
		B.1.1.7 + G446V			W	4	R																																									H69-, V70-, Y144-, G446V, N501Y, A570D, D614G, P681H, T716I, S982A, D1118H
		B.1.617.2 + G1124V				4	R																																									T19R, G142D, E156-, F157-, R158G, L452R, T478K, D614G, P681R, D950N, G1124V
		N.10	Brazil, USA		W	3	R																																									P9L, 141-144-, I210V, 211-, L212I, 256-258-, V445A, E484K, D614G
		AV.1	UK		W	4	R																																									D80G, T95I, G142D, Y144-, N439K, E484K, D614G, P681H, I1130V, D1139H
		A.2.5.2 (Also A.2.5 and A.2.5.1)	Costa Rica, US, Panama		W	4	R																																									L141-, G142-, V143-, insertion215AAG, D215Y, L452R, D614G (note this can also be written D215A,insertion215AGY, or D215AAGY)
		A.27	France		2	3	R																																									L18F, L452R, N501Y, D614D, A653V, H655Y, D796Y, G1219V
		B.1.36.16?	Thailand		3	4	R																																									S459F, D614G
		B.1.1.7 + Q677H			W	4	R																																									H69-, V70-, Y144-, N501Y, A570D, D614G, Q677H, P681H, T716I, S982A, D1118H
		P.1 - T417K	Brazil, USA		W	4	R																																									L18F, T20N, P26S, D138Y, R190S, E484K, N501Y, D614G, H655Y, T1027I, V1176F (I think this is actually a P.1 variant, not P.4)
		AT.1	Russia, Finland		W	3	R																																									P9L, 136-144-, D215G, H245P, E484K, D614G, N679K, insertion679GIAL, E780K
		P.3	Philippines		2	4	R																																									L141-, G142-, V143-, A243-, L244-, Y265C, E484K, N501Y, D614G, P681H, E1092K, H1101Y, V1176F
		B.1.214.2	Belgium		W	3	R																																									insertion214TDR, Q414K, N450K, D614G, T716I
		B.1.1.7 + T478I			W	4	R																																									H69-, V70-, Y144-, T478I, N501Y, A570D, D614G, P681H, T716I, S982A, D1118H
		B.1.1.7 + S477R			W	4	R																																									H69-, V70-, Y144-, S477R, N501Y, A570D, D614G, P681H, T716I, S982A, D1118H
		B.1.1.7 + V367F			W	4	R																																									H69-, V70-, Y144-, V367F, N501Y, A570D, D614G, P681H, T716I, S982A, D1118H
		B.1.1.7 + V367L			W	4	R																																									H69-, V70-, Y144-, V367L, N501Y, A570D, D614G, P681H, T716I, S982A, D1118H
		B.1.1.7 + P479S			W	4	R																																									H69-, V70-, Y144-, P479S, N501Y, A570D, D614G, P681H, T716I, S982A, D1118H
		Retired 2021-07-01
		B.1.1.7 + D138H			W	X
		B.1.1.7 + L452M			W	X
		B.1.1.7 + V483F			W	X
		B.1.466.2	Australia		W	X																																										W152R, N439K, D614G, P681R
		B.1.617.2 + K77T			W	X
		B.1.617.2 + R21T+ 677H + A222V			W	X
		B.1.617.2 + L216F			W	X
		B.1.617.2 + K417N + D142G + K558N			W	X																																										T19R, T95I, D142G, E156G, F157-, R158-, W258L, K417N, L452R, T478K, K557N, D614G, P681R, D950N
		B.1.617.2 + R21T + A222V			W	X
		B.1.618	India, West Bengal		W	X																																										H49Y, Y145del, H146del, E484K, D614G, second variant has no H49Y
		B.1.623			W	X																																										S494P, N501Y, P681H, E1111K
		B.1.1.7 + A706V			W	X
		B.1.1.7 + L18F			W	X
		B.1.1.7 + S98F			W	X
		B.1.1.7 + A982S			W	X
		B.1.616	Brittany		3	X																																										H66D, G142V, Y144-, D215G, V483A, H655Y, G669S, Q949R, N1087D
		B.1.1.7 + T20I			W	X
		B.1.1.7 + S94F			W	X
		B.1.517			3	X																																										N501T, minor variant adds G252V. defined by non-spike mutations. also found in C.2.1 and minor variants of B.1.2
		B.1.234	UK		3	X																																										G142S, E180V, D614G, Q677H
		B.1.526 - E484K	New York		3	X																																										L5F, T95I, D253G, D614G, A701V
		B.1.617.2 + V1264L			W	X
		B.1.617.2 + R21T			W	X
		B.1			W	X
		B.1.526 with S477N (was B.1.526.2)	New York		2	X																																										L5F, T95I, D253G, S477N, D614G, Q957R
		B.1.1.7 + -144Y			W	X
		B.1.1.7 + -69H,-70V			W	X
		B.1.1.7 + Y501N			W	X
		Retired 2021-04
		B.1.427/429 + W258C,L			1
		B.1.427/429 + P26S			1
		B.1.526.2 + Y144-			1
		B.1.1.1			2																																											W64-:T76-, R246N, S247-, Y248-, L249-, T250-, P251-, G252-, D253-, L452Q, E471Q, F490S
		B.1.1.1			2																																											W64-:T76-, R246N, S247-, Y248-, L249-, T250-, P251-, G252-, D253-, L452Q, F490S
		B.1.1.7 + E484K			2
		B.1.1.7 + S494P			2
		B.1.1.7 + E154Q			2
		B.1.526 + Y144-			2
		A.23.1 + E484K	UK		2
		B.1.1.7 + L452Q + F490S			2
		B.1.1.7 + G142V			2
		B.1.427/429 + Del69/70			2																																											S13I, H69-, V70-, W152C, L452R, D614G
		B.1.1.7 + K1191N			3
		B.1.1.7 + V1177L			3
		B.1.427/429 + A22P			3
		B.1.324.1 + E484K			3																																											T95I, T144-, E484K, P681H, D796H
		B.1+S494P			3																																											S494P, D614G, P681H, T716I (30% also carrry N501Y)
		P.1 + del141-144			3																																											L18F, T20N, P26S, D138Y, L141-, G142-, V143-, Y144-, R190S, K417T, E484K, N501Y, D614G, H655Y, T1027I, V1176F
		B.1.1.7 + L452R			x
		B.1.427/429 + A22P			3																			.
		B.1.324.1 + E484K			3																			.																							T95I, T144-, E484K, P681H, D796H
		B.1+S494P			3																			.																							S494P, D614G, P681H, T716I (30% also carrry N501Y)
		P.1 + del141-144			3																			F																							L18F, T20N, P26S, D138Y, L141-, G142-, V143-, Y144-, R190S, K417T, E484K, N501Y, D614G, H655Y, T1027I, V1176F
		B.1.1.7 + L452R			x
[truncated: 21 more columns]

## Sheet: SNAPSHOT Variants 2022-11-04
	PANGO abbreviation		First IDed in		Priority																			H69	V70	Y144	K147	W152	F157	I210	G257		G339	R346	K417	N440	K444	G446	L452	N460	F486	Q493		N658			Substitutions (relative to Wu-1 - deletions indicated by -)		GISAID ID common form reference strain, full length genome, lanl team. We were requested to add just Spike ID on 7/2/21, we've replaced those with our full length genome references on 8/12/21 that are in the current fasta file for production in column EB.
		Current Prioritisation (2022-11-04)
		Many substitutions relative to widely circulating lineages
	XBB	XBB (BJ.1/BM.1.1.1 (=BA.2.75.3.1.1.1) recombinant with breakpoint in S1 between 446 and 460)	Singapore																	1	1			.	.	-	.	.	.	.	.		H	T	N	K	.	S	.	K	S	.		.			T19I, L24-, P25-, P26-, A27S, V83A, G142D, Y144-, H146Q, Q183E, V213E, G339H, R346T, L368I, S371F, S373P, S375F, T376A, D405N, R408S, K417N, N440K, V445P, G446S, N460K, S477N, T478K, E484A, F486S, F490S, Q498R, N501Y, Y505H, D614G, H655Y, N679K, P681H, N764K, D796Y, Q954H, N969K
	BA.2.3.20	BA.2 + M153T + N164K + H245N + G257D + K444R + N450D + L452M + N460K + E484R _ R493Q_reversion	CA, USA																	1	2	Interesting but rare		.	.	.	.	.	.	.	D		D	.	N	K	R	.	M	K	.	.		.			T19I, L24-, P25-, P26-, A27S, G142D, M153T, N164K, V213G, H245N, G257D, G339D, S371F, S373P, S375F, T376A, D405N, R408S, K417N, N440K, K444R, N450D, L452M, N460K, S477N, T478K, E484R, Q498R, N501Y, Y505H, D614G, H655Y, N679K, P681H, N764K, D796Y, Q954H, N969K
	BJ.1	BA.2 + V83A + Y144del H146Q + Q183E + V213E + G339H + R346T + L368I + V445P + G446S + V483A + F490V + G798D + S1003I	India																1	1	2	Interesting but rare		.	.	-	.	.	.	.	.		H	T	N	K	.	S	.	.	.	R		.			T19I, L24-, P25-, P26-, A27S, V83A, G142D, Y144-, H146Q, Q183E, V213E, G339H, R346T, L368I, S371F, S373P, S375F, T376A, D405N, R408S, K417N, N440K, V445P, G446S, S477N, T478K, V483A, E484A, F490V, Q493R, Q498R, N501Y, Y505H, D614G, H655Y, N679K, P681H, N764K, D796Y, G798D, Q954H, N969K, S1003I
	BS.1	BA.2 + Y144del + ins212NGE + G257V + R346T + L452R + N460K + G476S + R493Q + S640F	Japan																1	1	2	Interesting but rare		.	.	-	.	.	.	.	V		D	T	N	K	.	.	R	K	.	Q		.			T19I, L24-, P25-, P26-, A27S, G142D, Y144-, in212NGE, V213G, G257V, G339D, R346T, S371F, S373P, S375F, T376A, D405N, R408S, K417N, N440K, L452R, N460K, G476S, S477N, T478K, E484A, R493Q, Q498R, N501Y, Y505H, D614G, S640F, H655Y, N679K, P681H, N764K, D796Y, Q954H, N969K
		RBD: Incremental substitutions from widely circulating lineages
	BA.2.75.2	BA.2.75 + R346T + F486S + D1199N	India																1	1	1			.	.	.	E	R	L	V	S		H	T	N	K	.	S	.	K	S	.		.			T19I, L24-, P25-, P26-, A27S, G142D, K147E, W152R, F157L, I210V, V213G, G257S, G339H, R346T, S371F, S373P, S375F, T376A, D405N, R408S, K417N, N440K, G446S, N460K, S477N, T478K, E484A, F486S, Q498R, N501Y, Y505H, D614G, H655Y, N679K, P681H, N764K, D796Y, Q954H, N969K, D1199N
	BQ.1.1	BA.5 + R346T + K444T + N460K	TX, USA																	1	1			-	-	.	.	.	.	.	.		D	T	N	K	T	.	R	K	V	.		.			T19I, L24-, P25-, P26-, A27S, H69-, V70-, G142D, V213G, G339D, R346T, S371F, S373P, S375F, T376A, D405N, R408S, K417N, N440K, K444T, L452R, N460K, S477N, T478K, E484A, F486V, Q498R, N501Y, Y505H, D614G, H655Y, N679K, P681H, N764K, D796Y, Q954H, N969K
	BF.7	BA.5 + R346T	USA, Czechia																	1	1			-	-	.	.	.	.	.	.		D	T	N	K	.	.	R	.	V	.		.			T19I, L24-, P25-, P26-, A27S, H69-, V70-, G142D, V213G, G339D, R346T, S371F, S373P, S375F, T376A, D405N, R408S, K417N, N440K, L452R, S477N, T478K, E484A, F486V, Q498R, N501Y, Y505H, D614G, H655Y, N679K, P681H, N764K, D796Y, Q954H, N969K
	BA.2.75.3	BA.2.75 + F486S																		1	2			.	.	.	E	R	L	V	S		H	.	N	K	.	S	.	K	S	.		.			T19I, L24-, P25-, P26-, A27S, G142D, K147E, W152R, F157L, I210V, V213G, G257S, G339H, S371F, S373P, S375F, T376A, D405N, R408S, K417N, N440K, G446S, N460K, S477N, T478K, E484A, F486S, Q498R, N501Y, Y505H, D614G, H655Y, N679K, P681H, N764K, D796Y, Q954H, N969K
	BA.4.6	BA.4 + R346T + N658S	Spain/South Africa															2	1	2	2			-	-	.	.	.	.	.	.		D	T	N	K	.	.	R	.	V	.		S			T19I, L24-, P25-, P26-, A27S, H69-, V70-, G142D, V213G, G339D, R346T, S371F, S373P, S375F, T376A, D405N, R408S, K417N, N440K, L452R, S477N, T478K, E484A, F486V, Q498R, N501Y, Y505H, D614G, H655Y, N658S, N679K, P681H, N764K, D796Y, Q954H, N969K
	BN.1	BA.2.75 + R346T + K356T + F490S																			2			.	.	.	E	R	L	V	S		H	T	N	K	.	S	.	K	.	.		.			T19I, L24-, P25-, P26-, A27S, G142D, K147E, W152R, F157L, I210V, V213G, G257S, G339H, R346T, K356T, S371F, S373P, S375F, T376A, D405N, R408S, K417N, N440K, G446S, N460K, S477N, T478K, E484A, F490S, Q498R, N501Y, Y505H, D614G, H655Y, N679K, P681H, N764K, D796Y, Q954H, N969K
	BQ.1	BA.5 + K444T + N460K																			2			-	-	.	.	.	.	.	.		D	.	N	K	T	.	R	K	V	.		.			T19I, L24-, P25-, P26-, A27S, H69-, V70-, G142D, V213G, G339D, S371F, S373P, S375F, T376A, D405N, R408S, K417N, N440K, K444T, L452R, N460K, S477N, T478K, E484A, F486V, Q498R, N501Y, Y505H, D614G, H655Y, N679K, P681H, N764K, D796Y, Q954H, N969K
	BQ.1 subvariant	BA.5 + Y144- + K444T + N460K																			2			-	-	-	.	.	.	.	.		D	.	N	K	T	.	R	K	V	.		.			T19I, L24-, P25-, P26-, A27S, H69-, V70-, G142D, Y144-, V213G, G339D, S371F, S373P, S375F, T376A, D405N, R408S, K417N, N440K, K444T, L452R, N460K, S477N, T478K, E484A, F486V, Q498R, N501Y, Y505H, D614G, H655Y, N679K, P681H, N764K, D796Y, Q954H, N969K
	BE.1.1.1	BA.5 + K444T																	3	3	3			-	-	.	.	.	.	.	.		D	.	N	K	T	.	R	.	V	.		.			T19I, L24S, P25-, P26-, A27-, H69-, V70-, G142D, V213G, G339D, S371F, S373P, S375F, T376A, D405N, R408S, K417N, N440K, K444T, L452R, S477N, T478K, E484A, F486V, Q498R, N501Y, Y505H, D614G, H655Y, N679K, P681H, N764K, D796Y, Q954H, N969K
	BF.14	BA.5 + N450D	USA, Austria																	3	3			-	-	.	.	.	.	.	.		D	.	N	K	.	.	R	.	V	.		.			T19I, L24-, P25-, P26-, A27S, H69-, V70-, G142D, V213G, G339D, S371F, S373P, S375F, T376A, D405N, R408S, K417N, N440K, N450D, L452R, S477N, T478K, E484A, F486V, Q498R, N501Y, Y505H, D614G, H655Y, N679K, P681H, N764K, D796Y, Q954H, N969K
	BA.5.1.12	BA.5 + V445A																	3	3	3			-	-	.	.	.	.	.	.		D	.	N	K	.	.	R	.	V	.		.			T19I, L24-, P25-, P26-, A27S, H69-, V70-, G142D, V213G, G339D, S371F, S373P, S375F, T376A, D405N, R408S, K417N, N440K, V445A, L452R, S477N, T478K, E484A, F486V, Q498R, N501Y, Y505H, D614G, H655Y, N679K, P681H, N764K, D796Y, Q954H, N969K
	BA.5.9	BA.5 + R346I	Romania															4	2	2	3			-	-	.	.	.	.	.	.		D	I	N	K	.	.	R	.	V	.		.			T19I, L24-, P25-, P26-, A27S, H69-, V70-, G142D, V213G, G339D, R346I, S371F, S373P, S375F, T376A, D405N, R408S, K417N, N440K, L452R, S477N, T478K, E484A, F486V, Q498R, N501Y, Y505H, D614G, H655Y, N679K, P681H, N764K, D796Y, Q954H, N969K
	BA.5.2.18	BA.5 + K444R																	3	2	3			-	-	.	.	.	.	.	.		D	.	N	K	R	.	R	.	V	.		.			T19I, L24S, P25-, P26-, A27-, H69-, V70-, G142D, V213G, G339D, S371F, S373P, S375F, T376A, D405N, R408S, K417N, N440K, K444R, L452R, S477N, T478K, E484A, F486V, Q498R, N501Y, Y505H, D614G, H655Y, N679K, P681H, N764K, D796Y, Q954H, N969K
	BA.5.2.7	BA.5 + K444M																	3	3	3			-	-	.	.	.	.	.	.		D	.	N	K	M	.	R	.	V	.		.			T19I, L24-, P25-, P26-, A27S, H69-, V70-, G142D, V213G, G339D, S371F, S373P, S375F, T376A, D405N, R408S, K417N, N440K, K444M, L452R, S477N, T478K, E484A, F486V, Q498R, N501Y, Y505H, D614G, H655Y, N679K, P681H, N764K, D796Y, Q954H, N969K
		NTD: Incremental substitutions from widely circulating lineages
	XBB.1	XBB + G252V	Singapore																		1			.	.	.	.	.	.	.	.		H	T	N	K	.	S	.	K	S	.		.			T19I, L24-, P25-, P26-, A27S, V83A, G142D, Y145Q, H146-, Q183E, V213E, G252V, G339H, R346T, L368I, S371F, S373P, S375F, T376A, D405N, R408S, K417N, N440K, V445P, G446S, N460K, S477N, T478K, E484A, F486S, F490S, Q498R, N501Y, Y505H, D614G, H655Y, N679K, P681H, N764K, D796Y, Q954H, N969K
	BQ.1 subvariant	BA.5 + Y144- + K444T + N460K																			2			-	-	-	.	.	.	.	.		D	.	N	K	T	.	R	K	V	.		.			T19I, L24-, P25-, P26-, A27S, H69-, V70-, G142D, Y144-, V213G, G339D, S371F, S373P, S375F, T376A, D405N, R408S, K417N, N440K, K444T, L452R, N460K, S477N, T478K, E484A, F486V, Q498R, N501Y, Y505H, D614G, H655Y, N679K, P681H, N764K, D796Y, Q954H, N969K
	BA.5.1/2	BA.5 + Y144-	Portugal															3	2	3	3			-	-	-	.	.	.	.	.		D	.	N	K	.	.	R	.	V	.		.			T19I, L24-, P25-, P26-, A27S, H69-, V70-, G142D, Y144-, V213G, G339D, S371F, S373P, S375F, T376A, D405N, R408S, K417N, N440K, L452R, S477N, T478K, E484A, F486V, Q498R, N501Y, Y505H, D614G, H655Y, N679K, P681H, N764K, D796Y, Q954H, N969K
		Other: Incremental substitutions from widely circulating lineages
	BA.2.75.2	BA.2.75 + R346T + F486S + D1199N	India																1	1	1			.	.	.	E	R	L	V	S		H	T	N	K	.	S	.	K	S	.		.			T19I, L24-, P25-, P26-, A27S, G142D, K147E, W152R, F157L, I210V, V213G, G257S, G339H, R346T, S371F, S373P, S375F, T376A, D405N, R408S, K417N, N440K, G446S, N460K, S477N, T478K, E484A, F486S, Q498R, N501Y, Y505H, D614G, H655Y, N679K, P681H, N764K, D796Y, Q954H, N969K, D1199N
	BA.4.6	BA.4 + R346T + N658S	Spain/South Africa															2	1	2	2			-	-	.	.	.	.	.	.		D	T	N	K	.	.	R	.	V	.		S			T19I, L24-, P25-, P26-, A27S, H69-, V70-, G142D, V213G, G339D, R346T, S371F, S373P, S375F, T376A, D405N, R408S, K417N, N440K, L452R, S477N, T478K, E484A, F486V, Q498R, N501Y, Y505H, D614G, H655Y, N658S, N679K, P681H, N764K, D796Y, Q954H, N969K
		Ongoing investigations
		BA.2 + L452Q + S704L (BA.2.12.1)	NY/Canada												1	1	1					Ongoing		.	.	.	.	.	.	.	.		D	.	N	K	.	.	Q	.	.	R		.			T19I, L24-, P25-, P26-, A27S, G142D, V213G, G339D, S371F, S373P, S375F, T376A, D405N, R408S, K417N, N440K, L452Q, S477N, T478K, E484A, Q493R, Q498R, N501Y, Y505H, D614G, H655Y, N679K, P681H, S704L, N764K, D796Y, Q954H, N969K
		BA.2.75 (BA.2 +[K147E,W152R,F157L,I210V,G257S,G339H,G446S,N460K] - [G339D,Q493R])															1	1				Ongoing		.	.	.	E	R	L	V	S		H	.	N	K	.	S	.	K	.	.		.			T19I, L24-, P25-, P26-, A27S, G142D, K147E, W152R, F157L, I210V, V213G, G257S, G339H, S371F, S373P, S375F, T376A, D405N, R408S, K417N, N440K, G446S, N460K, S477N, T478K, E484A, Q498R, N501Y, Y505H, D614G, H655Y, N679K, P681H, N764K, D796Y, Q954H, N969K
		Well Studied
		B.1.617.2 (Delta) partial backbone (and also some AY.3)	India			1																Well studied		.	.	.	.	.	-	.	.		.	.	.	.	.	.	R	.	.	.		.			T19R, G142D, E156-, F157-, R158G, L452R, T478K, D614G, P681R, D950N (E156-, F157-, R158G is equivalent to E156G, F157-, R158-)
		P.1 (Gamma)	Brazil		1																	Well studied		.	.	.	.	.	.	.	.		.	.	T	.	.	.	.	.	.	.		.			L18F, T20N, P26S, D138Y, R190S, K417T, E484K, N501Y, D614G, H655Y, T1027I, V1176F		EPI_ISL_833171
		B.1.351 (Beta)	South Africa		1																	Well studied		.	.	.	.	.	.	.	.		.	.	N	.	.	.	.	.	.	.		.			L18F, D80A, D215G, L241-, L242-, A243-, K417N, E484K, N501Y, D614G, A701V (L241-, L242-, A243- is equivalent to L242-, A243-, L244-)		EPI_ISL_1120737
		B.1.617.1 (Kappa)	India		1	1																Well studied		.	.	.	.	.	.	.	.		.	.	.	.	.	.	R	.	.	.		.			T95I, G142D, E154K, L452R, E484Q, D614G, P681R, Q1071H		EPI_ISL_1384866
		B.1.1.7 + E484K	UK		W	2																Well studied		-	-	-	.	.	.	.	.		.	.	.	.	.	.	.	.	.	.		.			H69-, V70-, Y144-, E484K, N501Y, A570D, D614G, P681H, T716I, S982A, D1118H		N/A
		B.1.1.7 (Alpha)	UK		1																	Well studied		-	-	-	.	.	.	.	.		.	.	.	.	.	.	.	.	.	.		.			H69-, V70-, Y144-, N501Y, A570D, D614G, P681H, T716I, S982A, D1118H		EPI_ISL_629440
		B.1.427/429 (Epsilon)	California		1																	Well studied		.	.	.	.	C	.	.	.		.	.	.	.	.	.	R	.	.	.		.			S13I, W152C, L452R, D614G		EPI_ISL_984563 (B.1.427), EPI_ISL_672374 (B.1.429)
		R.1	Japan		1	1																Well studied		.	.	.	.	L	.	.	.		.	.	.	.	.	.	.	.	.	.		.			W152L, E484K, D614G, G769V		EPI_ISL_1123466
		B.1.526 with E484K (was B.1.526)			1	W																Well studied		.	.	.	.	.	.	.	.		.	.	.	.	.	.	.	.	.	.		.			L5F, T95I, D253G, E484K, D614G, A701V		EPI_ISL_1080798
		P.2 (Zeta)	Brazil		1	W																Well studied		.	.	.	.	.	.	.	.		.	.	.	.	.	.	.	.	.	.		.			E484K, D614G, V1176F		EPI_ISL_717936
		B.1.526 with L452R (was B.1.526.1)	New York		1	W																Well studied		.	.	-	.	.	S	.	.		.	.	.	.	.	.	R	.	.	.		.			D80G, Y144-, F157S, L452R, D614G, T859N, D950H		EPI_ISL_896306
		A.23.1	Uganda		1	W																Well studied		.	.	.	.	.	L	.	.		.	.	.	.	.	.	.	.	.	.		.			F157L, V367F, Q613H, P681R		EPI_ISL_1469353
		C.37 (Lambda)	Chile		1	1	1															Well studied		.	.	.	.	.	.	.	.		.	.	.	.	.	.	Q	.	.	.		.			G75V, T76I, R246-, S247-, Y248-, L249-, T250-, P251-, G252-, D253N, L452Q, F490S, D614G, T859N (R246-, S247-, Y248-, L249-, T250-, P251-, G252-, D253N is equivalent to R246N, S247-, Y248-, L249-, T250-, P251-, G252-, D253-)		EPI_ISL_1138413
		B.1.621 (Mu)	Colombia			1	1	1														Well Studied		.	.	S	.	.	.	.	.		.	K	.	.	.	.	.	.	.	.		.			T95I, in43T, Y144S, Y145N, R346K, E484K, N501Y, D614G, P681H, D950N
		B.1.617.2 + E484Q				1	1	2														Well Studied		.	.	.	.	.	-	.	.		.	.	.	.	.	.	R	.	.	.		.			T19R, G142D, E156-, F157-, R158G, L452R, T478K, E484Q, D614G, P681R, D950N
		B.1.617.2 + V70F + A222V + K417N (AY.2)				3	1	2														Well Studied		.	F	.	.	.	-	.	.		.	.	N	.	.	.	R	.	.	.		.			T19R, V70F, G142D, E156G, F157-, R158-, A222V, K417N, L452R, T478K, D614G, P681R, D950N
		B.1.617.2 + T95I + W258L + K417N (AY.1)					3	3														Well Studied		.	.	.	.	.	-	.	.		.	.	N	.	.	.	R	.	.	.		.			T19R, T95I, G142D, E156G, F157-, R158-, W258L, K417N, L452R, T478K, D614G, P681R, D950N		EPI_ISL_2131713 7/2/21
		B.1.525 (Eta)	UK		1	1	1															Studied		-	-	-	.	.	.	.	.		.	.	.	.	.	.	.	.	.	.		.			Q52R, A67V, H69-, V70-, Y144-, E484K, D614G, Q677H, F888L		EPI_ISL_760883
		B.1.1.519	Mexico		1	1	1															Studied		.	.	.	.	.	.	.	.		.	.	.	.	.	.	.	.	.	.		.			T478K, D614G, P681H, T732A		EPI_ISL_876555
		BA.1 (previously B.1.1.529) (Omicron)	Botswana							1												Well Studied		-	-	-	.	.	.	.	.		D	.	N	K	.	S	.	.	.	R		.			A67V, H69-, V70-, T95I, G142D, V143-, Y144-, Y145-, N211-, L212I, in214EPE, G339D, S371L, S373P, S375F, K417N, N440K, G446S, S477N, T478K, E484A, Q493R, G496S, Q498R, N501Y, Y505H, T547K, D614G, H655Y, N679K, P681H, N764K, D796Y, N856K, Q954H, N969K, L981F
		BA.2									1	1										Well Studied		.	.	.	.	.	.	.	.		D	.	N	K	.	.	.	.	.	R		.			T19I, L24-, P25-, P26-, A27S, G142D, V213G, G339D, S371F, S373P, S375F, T376A, D405N, R408S, K417N, N440K, S477N, T478K, E484A, Q493R, Q498R, N501Y, Y505H, D614G, H655Y, N679K, P681H, N764K, D796Y, Q954H, N969K
		BA.1.1 (BA.1 + R346K)									1	1	1	1								Well Studied		-	-	-	.	.	.	.	.		D	K	N	K	.	S	.	.	.	R		.			A67V, H69-, V70-, T95I, G142D, V143-, Y144-, Y145-, N211-, L212I, in214EPE, G339D, R346K, S371L, S373P, S375F, K417N, N440K, G446S, S477N, T478K, E484A, Q493R, G496S, Q498R, N501Y, Y505H, T547K, D614G, H655Y, N679K, P681H, N764K, D796Y, N856K, Q954H, N969K, L981F
		BA.4 / BA.5 (BA.2+H69-+V70-+L452R+F486V+Q493_)	South Africa												1	1						Well Studied		-	-	.	.	.	.	.	.		D	.	N	K	.	.	R	.	V	.		.			T19I, L24-, P25-, P26-, A27S, H69-, V70-, G142D, V213G, G339D, S371F, S373P, S375F, T376A, D405N, R408S, K417N, N440K, L452R, S477N, T478K, F486V, E484A, Q498R, N501Y, Y505H, D614G, H655Y, N679K, P681H, N764K, D796Y, Q954H, N969K
		RETIRED LINEAGES
		Retired 2022-11-04
		BA.5 with K440N reversion (BA.5.1, BA.5.2.1, BA.5.2)	Israel															3	3	3				-	-	.	.	.	.	.	.		D	.	N	.	.	.	R	.	V	.		.			T19I, L24-, P25-, P26-, A27S, H69-, V70-, G142D, V213G, G339D, S371F, S373P, S375F, T376A, D405N, R408S, K417N, L452R, S477N, T478K, E484A, F486V, Q498R, N501Y, Y505H, D614G, H655Y, N679K, P681H, N764K, D796Y, Q954H, N969K
		BA.2.75 + R346T + D574V (BA.2.75.1)																	2	2				.	.	.	E	R	L	V	S		H	T	N	K	.	S	.	K	.	.		.			T19I, L24S, P25-, P26-, A27-, G142D, K147E, W152R, F157L, I210V, V213G, G257S, G339H, R346T, S371F, S373P, S375F, T376A, D405N, R408S, K417N, N440K, G446S, N460K, S477N, T478K, E484A, Q498R, N501Y, Y505H, D574V, D614G, H655Y, N679K, P681H, N764K, D796Y, Q954H, N969K
		BA.5 + Y144- + R346T (minor version of BF.7,also some BA.5.2.6)	Belgium																	2				-	-	-	.	.	.	.	.		D	T	N	K	.	.	R	.	V	.		.			T19I, L24-, P25-, P26-, A27S, H69-, V70-, G142D, Y144-, V213G, G339D, R346T, S371F, S373P, S375F, T376A, D405N, R408S, K417N, N440K, L452R, S477N, T478K, E484A, F486V, Q498R, N501Y, Y505H, D614G, H655Y, N679K, P681H, N764K, D796Y, Q954H, N969K
		BA.2.75 + R346T																	2	2				.	.	.	E	R	L	V	S		H	T	N	K	.	S	.	K	.	.		.			T19I, L24S, P25-, P26-, A27-, G142D, K147E, W152R, F157L, I210V, V213G, G257S, G339H, R346T, S371F, S373P, S375F, T376A, D405N, R408S, K417N, N440K, G446S, N460K, S477N, T478K, E484A, Q498R, N501Y, Y505H, D614G, H655Y, N679K, P681H, N764K, D796Y, Q954H, N969K
		BA.2.75 + L452R																						.	.	.	E	R	L	V	S		H	.	N	K	.	S	R	K	.	.		.			T19I, L24-, P25-, P26-, A27S, G142D, K147E, W152R, F157L, I210V, V213G, G257S, G339H, S371F, S373P, S375F, T376A, D405N, R408S, K417N, N440K, G446S, L452R, N460K, S477N, T478K, E484A, Q498R, N501Y, Y505H, D614G, H655Y, N679K, P681H, N764K, D796Y, Q954H, N969K
		BA.2.75 + K356T (BA.2.75.5)	India																3	2				.	.	.	E	R	L	V	S		H	.	N	K	.	S	.	K	.	.		.			T19I, L24-, P25-, P26-, A27S, G142D, K147E, W152R, F157L, I210V, V213G, G257S, G339H, K356T, S371F, S373P, S375F, T376A, D405N, R408S, K417N, N440K, G446S, N460K, S477N, T478K, E484A, Q498R, N501Y, Y505H, D614G, H655Y, N679K, P681H, N764K, D796Y, Q954H, N969K
		Retired 2022-10-07
		BA.4 + N658S	South Africa												2	1	1	2	2					-	-	.	.	.	.	.	.		D	.	N	K	.	.	R	.	V	.		S			T19I, L24-, P25-, P26-, A27S, H69-, V70-, G142D, V213G, G339D, S371F, S373P, S375F, T376A, D405N, R408S, K417N, N440K, L452R, S477N, T478K, E484A, F486V, Q498R, N501Y, Y505H, D614G, H655Y, N658S, N679K, P681H, N764K, D796Y, Q954H, N969K
		BA.4 + R346S + N658S (BA.4.7)	South Africa															2	2					-	-	.	.	.	.	.	.		D	S	N	K	.	.	R	.	V	.		S			T19I, L24-, P25-, P26-, A27S, H69-, V70-, G142D, V213G, G339D, R346S, S371F, S373P, S375F, T376A, D405N, R408S, K417N, N440K, L452R, S477N, T478K, E484A, F486V, Q498R, N501Y, Y505H, D614G, H655Y, N658S, N679K, P681H, N764K, D796Y, Q954H, N969K
		BA.5 + A1020S (BF.5)	Israel															3	3					-	-	.	.	.	.	.	.		D	.	N	K	.	.	R	.	V	.		.			T19I, L24-, P25-, P26-, A27S, H69-, V70-, G142D, V213G, G339D, S371F, S373P, S375F, T376A, D405N, R408S, K417N, N440K, L452R, S477N, T478K, E484A, F486V, Q498R, N501Y, Y505H, D614G, H655Y, N679K, P681H, N764K, D796Y, Q954H, N969K, A1020S
		BA.5 + N450D (BA.5.2.1, BA.5.5)																	3					-	-	.	.	.	.	.	.		D	.	N	K	.	.	R	.	V	.		.			T19I, L24S, P25-, P26-, A27-, H69-, V70-, G142D, V213G, G339D, S371F, S373P, S375F, T376A, D405N, R408S, K417N, N440K, N450D, L452R, S477N, T478K, E484A, F486V, Q498R, N501Y, Y505H, D614G, H655Y, N679K, P681H, N764K, D796Y, Q954H, N969K
		BA.4 + R346T + N658S with K440N reversion (BA.4.6)	Spain/South Africa																3					-	-	.	.	.	.	.	.		D	T	N	.	.	.	R	.	V	.		S			T19I, L24-, P25-, P26-, A27S, H69-, V70-, G142D, V213G, G339D, R346T, S371F, S373P, S375F, T376A, D405N, R408S, K417N, L452R, S477N, T478K, E484A, F486V, Q498R, N501Y, Y505H, D614G, H655Y, N658S, N679K, P681H, N764K, D796Y, Q954H, N969K
		BA.5 + L5F (BA.5.1, BA.5.2.1, and BA.5.2)	USA															3	3					-	-	.	.	.	.	.	.		D	.	N	K	.	.	R	.	V	.		.			L5F, T19I, L24-, P25-, P26-, A27S, H69-, V70-, G142D, V213G, G339D, S371F, S373P, S375F, T376A, D405N, R408S, K417N, N440K, L452R, S477N, T478K, E484A, F486V, Q498R, N501Y, Y505H, D614G, H655Y, N679K, P681H, N764K, D796Y, Q954H, N969K
		BA.5.1+P1263Q																	3					-	-	.	.	.	.	.	.		D	.	N	K	.	.	R	.	V	.		.			T19I, L24-, P25-, P26-, A27S, H69-, V70-, G142D, V213G, G339D, S371F, S373P, S375F, T376A, D405N, R408S, K417N, N440K, L452R, S477N, T478K, E484A, F486V, Q498R, N501Y, Y505H, D614G, H655Y, N679K, P681H, N764K, D796Y, Q954H, N969K, P1263Q
		BA.5 + T76I (BA.5.5)	USA/South Africa													2	1	4	3					-	-	.	.	.	.	.	.		D	.	N	K	.	.	R	.	V	.		.			T19I, L24-, P25-, P26-, A27S, H69-, V70-, T76I, G142D, V213G, G339D, S371F, S373P, S375F, T376A, D405N, R408S, K417N, N440K, L452R, S477N, T478K, E484A, F486V, Q498R, N501Y, Y505H, D614G, H655Y, N679K, P681H, N764K, D796Y, Q954H, N969K
		BA.5 with S408R reversion	Israel/UK															4	3					-	-	.	.	.	.	.	.		D	.	N	K	.	.	R	.	V	.		.			T19I, L24-, P25-, P26-, A27S, H69-, V70-, G142D, V213G, G339D, S371F, S373P, S375F, T376A, D405N, K417N, N440K, L452R, S477N, T478K, E484A, F486V, Q498R, N501Y, Y505H, D614G, H655Y, N679K, P681H, N764K, D796Y, Q954H, N969K
		BA.4 + V289I (BA.5.1.3)	Germany															3	3					-	-	.	.	.	.	.	.		D	.	N	K	.	.	R	.	V	.		.			T19I, L24-, P25-, P26-, A27S, H69-, V70-, G142D, V213G, V289I, G339D, S371F, S373P, S375F, T376A, D405N, R408S, K417N, N440K, L452R, S477N, T478K, E484A, F486V, Q498R, N501Y, Y505H, D614G, H655Y, N679K, P681H, N764K, D796Y, Q954H, N969K
		Retired 2022-09-16
		BA.5 + P1162L (BA.5 and BA.5.3.1)	UK/USA/Denmark															3						-	-	.	.	.	.	.	.		D	.	N	K	.	.	R	.	V	.		.			T19I, L24-, P25-, P26-, A27S, H69-, V70-, G142D, V213G, G339D, S371F, S373P, S375F, T376A, D405N, R408S, K417N, N440K, L452R, S477N, T478K, E484A, F486V, Q498R, N501Y, Y505H, D614G, H655Y, N679K, P681H, N764K, D796Y, Q954H, N969K, P1162L
		BA.4 + V3G (BA.4.1)	South Africa												2	2	1	3						-	-	.	.	.	.	.	.		D	.	N	K	.	.	R	.	V	.		.			V3G, T19I, L24-, P25-, P26-, A27S, H69-, V70-, G142D, V213G, G339D, S371F, S373P, S375F, T376A, D405N, R408S, K417N, N440K, L452R, S477N, T478K, E484A, F486V, Q498R, N501Y, Y505H, D614G, H655Y, N679K, P681H, N764K, D796Y, Q954H, N969K
		BA.5 + A701S (BA.5.2.1)	USA															4						-	-	.	.	.	.	.	.		D	.	N	K	.	.	R	.	V	.		.			T19I, L24-, P25-, P26-, A27S, H69-, V70-, G142D, V213G, G339D, S371F, S373P, S375F, T376A, D405N, R408S, K417N, N440K, L452R, S477N, T478K, E484A, F486V, Q498R, N501Y, Y505H, D614G, H655Y, N679K, P681H, A701S, N764K, D796Y, Q954H, N969K
		BA.4 + V3G + R346I (BA.4.1)	Switzerland/Germany															4						-	-	.	.	.	.	.	.		D	I	N	K	.	.	R	.	V	.		.			V3G, T19I, L24-, P25-, P26-, A27S, H69-, V70-, G142D, V213G, G339D, R346I, S371F, S373P, S375F, T376A, D405N, R408S, K417N, N440K, L452R, S477N, T478K, E484A, F486V, Q498R, N501Y, Y505H, D614G, H655Y, N679K, P681H, N764K, D796Y, Q954H, N969K
		BA.4 + V3G + R346T (BA.4.1)	South Africa															3						-	-	.	.	.	.	.	.		D	T	N	K	.	.	R	.	V	.		.			V3G, T19I, L24-, P25-, P26-, A27S, H69-, V70-, G142D, V213G, G339D, R346T, S371F, S373P, S375F, T376A, D405N, R408S, K417N, N440K, L452R, S477N, T478K, E484A, F486V, Q498R, N501Y, Y505H, D614G, H655Y, N679K, P681H, N764K, D796Y, Q954H, N969K
		BA.5 + Y248H (BF.15)	USA																					-	-	.	.	.	.	.	.		D	.	N	K	.	.	R	.	V	.		.			T19I, L24-, P25-, P26-, A27S, H69-, V70-, G142D, V213G, Y248H, G339D, S371F, S373P, S375F, T376A, D405N, R408S, K417N, N440K, L452R, S477N, T478K, E484A, F486V, Q498R, N501Y, Y505H, D614G, H655Y, N679K, P681H, N764K, D796Y, Q954H, N969K
		BA.5 + R346S																						-	-	.	.	.	.	.	.		D	S	N	K	.	.	R	.	V	.		.			T19I, L24S, P25-, P26-, A27-, H69-, V70-, G142D, V213G, G339D, R346S, S371F, S373P, S375F, T376A, D405N, R408S, K417N, N440K, L452R, S477N, T478K, E484A, F486V, Q498R, N501Y, Y505H, D614G, H655Y, N679K, P681H, N764K, D796Y, Q954H, N969K
		BA.5 + K444N																						-	-	.	.	.	.	.	.		D	.	N	K	N	.	R	.	V	.		.			T19I, L24S, P25-, P26-, A27-, H69-, V70-, G142D, V213G, G339D, S371F, S373P, S375F, T376A, D405N, R408S, K417N, N440K, K444N, L452R, S477N, T478K, E484A, F486V, Q498R, N501Y, Y505H, D614G, H655Y, N679K, P681H, N764K, D796Y, Q954H, N969K
		BA.4 + V3G with K440N reversion (BA.4.1)	Mexico/Chile/Israel															3						-	-	.	.	.	.	.	.		D	.	N	.	.	.	R	.	V	.		.			V3G, T19I, L24-, P25-, P26-, A27S, H69-, V70-, G142D, V213G, G339D, S371F, S373P, S375F, T376A, D405N, R408S, K417N, L452R, S477N, T478K, E484A, F486V, Q498R, N501Y, Y505H, D614G, H655Y, N679K, P681H, N764K, D796Y, Q954H, N969K
		BA.2.10 + W64R, 141-144del, 243-244del, G446S, F486P, R493Q, S494P, P1143L	India															4						.	.	-	.	.	.	.	.		D	.	N	K	.	S	.	.	P	.		.			T19I, L24-, P25-, P26-, A27S, W64R, L141-, G142-, V143-, Y144-, V213G, A243-, L244-, G339D, S371F, S373P, S375F, T376A, D405N, R408S, K417N, N440K, G446S, S477N, T478K, E484A, F486P, S494P, Q498R, N501Y, Y505H, D614G, H655Y, N679K, P681H, N764K, D796Y, Q954H, N969K, P1143L
		BA.4 + V3G with K440N and D142G reversions (BA.4.1)	Chile/USA/Israel															4						-	-	.	.	.	.	.	.		D	.	N	.	.	.	R	.	V	.		.			V3G, T19I, L24-, P25-, P26-, A27S, H69-, V70-, V213G, G339D, S371F, S373P, S375F, T376A, D405N, R408S, K417N, L452R, S477N, T478K, E484A, F486V, Q498R, N501Y, Y505H, D614G, H655Y, N679K, P681H, N764K, D796Y, Q954H, N969K
		BA.4 + V3G + C1235F (BA.4.1)	Israel															4						-	-	.	.	.	.	.	.		D	.	N	K	.	.	R	.	V	.		.			V3G, T19I, L24-, P25-, P26-, A27S, H69-, V70-, G142D, V213G, G339D, S371F, S373P, S375F, T376A, D405N, R408S, K417N, N440K, L452R, S477N, T478K, E484A, F486V, Q498R, N501Y, Y505H, D614G, H655Y, N679K, P681H, N764K, D796Y, Q954H, N969K, C1235F
		BA.4 + V3G + I670V (BA.4.1.1)	USA/UK/Israel/Germany															4						-	-	.	.	.	.	.	.		D	.	N	K	.	.	R	.	V	.		.			V3G, T19I, L24-, P25-, P26-, A27S, H69-, V70-, G142D, V213G, G339D, S371F, S373P, S375F, T376A, D405N, R408S, K417N, N440K, L452R, S477N, T478K, E484A, F486V, Q498R, N501Y, Y505H, D614G, H655Y, I670V, N679K, P681H, N764K, D796Y, Q954H, N969K
		BA.2 + K417T (BA.2.18, BA.2.38, BA.2.40.1)	UK												3	3	2	4						.	.	.	.	.	.	.	.		D	.	T	K	.	.	.	.	.	R		.			T19I, L24-, P25-, P26-, A27S, G142D, V213G, G339D, S371F, S373P, S375F, T376A, D405N, R408S, K417T, N440K, S477N, T478K, E484A, Q493R, Q498R, N501Y, Y505H, D614G, H655Y, N679K, P681H, N764K, D796Y, Q954H, N969K
		Retired 2022-08-12
		BA.2 + 248S + ins248GEN (associated with BA.2.52, alternative representation [ + 247SGE,Y248N])	Italy													2	2																														T19I, L24-, P25-, P26-, A27S, G142D, V213G, Y248S, in248GEN, G339D, S371F, S373P, S375F, T376A, D405N, R408S, K417N, N440K, S477N, T478K, E484A, Q493R, Q498R, N501Y, Y505H, D614G, H655Y, N679K, P681H, N764K, D796Y, Q954H, N969K
		BA.2 + L452M (BA.2 / BA.2.13 / BA.2.9.1)	Denmark											2	2	3	2																														T19I, L24-, P25-, P26-, A27S, G142D, V213G, G339D, S371F, S373P, S375F, T376A, R408S, D405N, K417N, N440K, L452M, S477N, T478K, E484A, Q493R, Q498R, N501Y, Y505H, D614G, H655Y, P681H, N679K, N764K, D796Y, Q954H, N969K
		BA.4 + N658S + A701V (BA.4)	USA																																												T19I, L24-, P25-, P26-, A27S, H69-, V70-, G142D, V213G, G339D, S371F, S373P, S375F, T376A, D405N, R408S, K417N, N440K, L452R, S477N, T478K, E484A, F486V, Q498R, N501Y, Y505H, D614G, H655Y, N658S, N679K, P681H, A701V, N764K, D796Y, Q954H, N969K
		BA.2 + Y449N	UK													3	3																														T19I, L24-, P25-, P26-, A27S, G142D, V213G, G339D, S371F, S373P, S375F, T376A, D405N, R408S, K417N, N440K, Y449N, S477N, T478K, E484A, Q493R, Q498R, N501Y, Y505H, D614G, H655Y, N679K, P681H, N764K, D796Y, Q954H, N969K
		BA.2 + in212SGR (alternative representation V213S, ins213GRG is used in GISAID)	Denmark										2	2	3	2	2																														T19I, L24-, P25-, P26-, A27S, G142D, in212SGR, V213G, G339D, S371F, S373P, S375F, T376A, D405N, R408S, K417N, N440K, S477N, T478K, E484A, Q493R, Q498R, N501Y, Y505H, D614G, H655Y, N679K, P681H, N764K, D796Y, Q954H, N969K
		BA.2 + L452R (associated with BA.2.11)													2	2	2																														T19I, L24-, P25-, P26-, A27S, G142D, V213G, G339D, S371F, S373P, S375F, T376A, D405N, R408S, K417N, N440K, L452R, S477N, T478K, E484A, Q493R, Q498R, N501Y, Y505H, D614G, H655Y, N679K, P681H, N764K, D796Y, Q954H, N969K
		BA.4 + D936N (BA.4)	USA																																												T19I, L24-, P25-, P26-, A27S, H69-, V70-, G142D, V213G, G339D, S371F, S373P, S375F, T376A, D405N, R408S, K417N, N440K, L452R, S477N, T478K, E484A, F486V, Q498R, N501Y, Y505H, D614G, H655Y, N658S, N679K, P681H, N764K, D796Y, D936N, Q954H, N969K
		BA.4 + V3G with S408R reversion (BA.4.1)	Israel																																												V3G, T19I, L24-, P25-, P26-, A27S, H69-, V70-, G142D, V213G, G339D, S371F, S373P, S375F, T376A, D405N, S477N, T478K, E484A, F486V, Q498R, N501Y, Y505H, D614G, H655Y, N679K, P681H, N764K, D796Y, Q954H, N969K
		BA.2 + I68T	Belgium													3	3																														T19I, L24-, P25-, P26-, A27S, I68T, G142D, V213G, G339D, S371F, S373P, S375F, T376A, D405N, R408S, K417N, N440K, S477N, T478K, E484A, Q493R, Q498R, N501Y, Y505H, D614G, H655Y, N679K, P681H, N764K, D796Y, Q954H, N969K
		BA.2 + W64R	India													3	3																														T19I, L24-, P25-, P26-, A27S, W64R, G142D, V213G, G339D, S371F, S373P, S375F, T376A, D405N, R408S, K417N, N440K, S477N, T478K, E484A, Q493R, Q498R, N501Y, Y505H, D614G, H655Y, N679K, P681H, N764K, D796Y, Q954H, N969K
		Retired 2022-07-15
		BA.1.1+E484V	US, UK											1	3	3	R																														A67V, H69-, V70-, T95I, G142D, V143-, Y144-, Y145-, N211-, L212I, in214EPE, G339D, R346K, S371L, S373P, S375F, K417N, N440K, G446S, S477N, T478K, E484V, Q493R, G496S, Q498R, N501Y, Y505H, T547K, D614G, H655Y, N679K, P681H, N764K, D796Y, N856K, Q954H, N969K, L981F
		BA.2+S371Y	France													3	R																														T19I, L24-, P25-, P26-, A27S, G142D, V213G, G339D, S371Y, S373P, S375F, T376A, D405N, R408S, K417N, N440K, S477N, T478K, E484A, Q493R, Q498R, N501Y, Y505H, D614G, H655Y, N679K, P681H, N764K, D796Y, Q954H, N969K
		BA.2 + L24_ + P25_ + P26_ + A27_	Denmark									3	2	1	3	3	R																														T19I, G142D, V213G, G339D, S371F, S373P, S375F, T376A, D405N, R408S, K417N, N440K, S477N, T478K, E484A, Q493R, Q498R, N501Y, Y505H, D614G, H655Y, N679K, P681H, N764K, D796Y, Q954H, N969K
		Retired 2022-06-17
		BA.2+L452Q+S704L+N164K	US												3																																T19I, L24S, P25-, P26-, A27-, G142D, N164K, V213G, G339D, S371F, S373P, S375F, T376A, D405N, R408S, K417N, N440K, L452Q, S477N, T478K, E484A, Q493R, Q498R, N501Y, Y505H, D614G, H655Y, N679K, P681H, S704L, N764K, D796Y, Q954H, N969K
		BA.2+L452Q	Canada											2	3																																T19I, L24-, P25-, P26-, A27S, G142D, V213G, G339D, S371F, S373P, S375F, T376A, D405N, R408S, K417N, N440K, L452Q, S477N, T478K, E484A, Q493R, Q498R, N501Y, Y505H, D614G, H655Y, N679K, P681H, S704L, N764K, D796Y, Q954H, N969K
		BA.2+Y248S	Denmark												3																																T19I, L24S, P25-, P26-, A27-, G142D, V213G, Y248S, G339D, S371F, S373P, S375F, T376A, D405N, R408S, K417N, N440K, S477N, T478K, E484A, Q493R, Q498R, N501Y, Y505H, D614G, H655Y, N679K, P681H, N764K, D796Y, Q954H, N969K
		BA.2+E484V	Denmark											2	3																																T19I, L24S, P25-, P26-, A27-, G142D, V213G, G339D, S371F, S373P, S375F, T376A, D405N, R408S, K417N, N440K, S477N, T478K, E484V, Q493R, Q498R, N501Y, Y505H, D614G, H655Y, N679K, P681H, N764K, D796Y, Q954H, N969K
		BA.2 + L24S (without L24-, P25-, P26-)	Denmark																																												T19I,L24S,G142D,V213G,G339D,S371F,S373P,S375F,T376A,D405N,R408S,K417N,N440K,S477N,T478K,E484A,Q493R,Q498R,N501Y,Y505H,D614G,H655Y,N679K,P681H,N764K,D796Y,Q954H,N969K
		BA.2+L452M+D936Y (rare within larger lineage BA.2.13)	Belgium												3																																T19I, L24-, P25-, P26-, A27S, G142D, V213G, G339D, S371F, S373P, S375F, T376A, D405N, R408S, K417N, N440K, L452M, S477N, T478K, E484A, Q493R, Q498R, N501Y, Y505H, D614G, H655Y, N679K, P681H, N764K, D796Y, D936Y, Q954H, N969K
		BA.2+E1202Q	SA in BA.1, Denmark in BA.2																																												T19I L24- P25- P26- A27S G142D V213G G339D S371F S373P S375F T376A D405N R408S K417N N440K S477N T478K E484A Q493R Q498R N501Y Y505H D614G H655Y N679K P681H N764K D796Y Q954H N969K E1202Q
		BA.4+I670V	South Africa																																												T19I, L24-, P25-, P26-, A27S, H69-, V70-, G142D, V213G, G339D, S371F, S373P, S375F, T376A, D405N, R408S, K417N, N440K, L452R, S477N, T478K, F486V, E484A, Q498R, N501Y, Y505H, D614G, H655Y, I670V, N679K, P681H, N764K, D796Y, Q954H, N969K
		BA.2+N440_												3																																	T19I, L24S, P25-, P26-, A27-, G142D, V213G, G339D, S371F, S373P, S375F, T376A, D405N, R408S, K417N, S477N, T478K, E484A, Q493R, Q498R, N501Y, Y505H, D614G, H655Y, N679K, P681H, N764K, D796Y, Q954H, N969K
		BA.2+N408_																																													T19I, L24S, P25-, P26-, A27-, G142D, V213G, G339D, S371F, S373P, S375F, T376A, D405N, K417N, N440K, S477N, T478K, E484A, Q493R, Q498R, N501Y, Y505H, D614G, H655Y, N679K, P681H, N764K, D796Y, Q954H, N969K
		Retired (2022-05-13)
		BA.2+V213S (replacing V213G)	Denmark																																												T19I, L24S, P25-, P26-, A27-, G142D, V213S, G339D, S371F, S373P, S375F, T376A, D405N, R408S, K417N, N440K, S477N, T478K, E484A, Q493R, Q498R, N501Y, Y505H, D614G, H655Y, N679K, P681H, N764K, D796Y, Q954H, N969K
		BA.1 + R346K + I666S + V736G + C738W + I993S + Y1272D	Poland											2																																	A67V, H69-, V70-, T95I, G142D, V143-, Y144-, Y145-, N211-, L212I, in214EPE, G339D, R346K, S371L, S373P, S375F, K417N, N440K, G446S, S477N, T478K, E484A, Q493R, G496S, Q498R, N501Y, Y505H, T547K, D614G, H655Y, I666S, N679K, P681H, V736G, C738W, N764K, D796Y, N856K, Q954H, N969K, L981F, I993S, Y1272D
		BA.1 + A701V									1	2	2	3																																	A67V, H69-, V70-, T95I, G142D, V143-, Y144-, Y145-, N211-, L212I, in214EPE, G339D, S371L, S373P, S375F, K417N, N440K, G446S, S477N, T478K, E484A, Q493R, G496S, Q498R, N501Y, Y505H, T547K, D614G, H655Y, N679K, P681H, A701V, N764K, D796Y, N856K, Q954H, N969K, L981F
		BA.2+G798D	India											3																																	T19I, L24-, P25-, P26-, A27S, G142D, V213G, G339D, S371F, S373P, S375F, T376A, D405N, R408S, K417N, N440K, S477N, T478K, E484A, Q493R, Q498R, N501Y, Y505H, D614G, H655Y, N679K, P681H, N764K, D796Y, G798D, Q954H, N969K
		AY.4 x BA.1 chimera (Delta NTD until 157-, 158- , then BA.1) (associated with Pango lineage XD)	France											3																																	T19R, A27S, T95I, G142D, E156G, F157-, R158-, N211-, L212I, in214EPE, G339D, S371L, S373P, S375F, K417N, N440K, G446S, S477N, T478K, E484A, Q493R, G496S, Q498R, N501Y, Y505H, T547K, D614G, H655Y, N679K, P681H, N764K, D796Y, N856K, Q954H, N969K, L981F
		BA.1.1 + in214GAR + D215N	Croatia										2	3																																	A67V, H69-, V70-, T95I, G142D, V143-, Y144-, Y145-, N211-, L212I, in214GAR, D215N, G339D, R346K, S371L, S373P, S375F, K417N, N440K, G446S, S477N, T478K, E484A, Q493R, G496S, Q498R, N501Y, Y505H, T547K, D614G, H655Y, N679K, P681H, N764K, D796Y, N856K, Q954H, N969K, L981F		BA.1
		BA.2+S704L (without L452Q)	UK/US																																												T19I, L24S, P25-, P26-, A27-, G142D, V213G, G339D, S371F, S373P, S375F, T376A, D405N, R408S, K417N, N440K, S477N, T478K, E484A, Q493R, Q498R, N501Y, Y505H, D614G, H655Y, N679K, P681H, S704L, N764K, D796Y, Q954H, N969K
		BA.2+S730F	US																																												T19I, L24S, P25-, P26-, A27-, G142D, V213G, G339D, S371F, S373P, S375F, T376A, D405N, R408S, K417N, N440K, S477N, T478K, E484A, Q493R, Q498R, N501Y, Y505H, D614G, H655Y, N679K, P681H, S730F, N764K, D796Y, Q954H, N969K
		BA.2+P1162S												3																																	T19I, L24S, P25-, P26-, A27-, G142D, V213G, G339D, S371F, S373P, S375F, T376A, D405N, R408S, K417N, N440K, S477N, T478K, E484A, Q493R, Q498R, N501Y, Y505H, D614G, H655Y, N679K, P681H, N764K, D796Y, Q954H, N969K, P1162S
		BA.2 x BA.1.1 chimera (BA.2 with some BA.1.1 RBD)	UK											3																																	T19I, L24S, P25-, P26-, A27-, G142D, V213G, G339D, R346K, S371L, S373P, S375F, D405N, R408S, K417N, N440K, S477N, T478K, E484A, Q493R, Q498R, N501Y, Y505H, D614G, H655Y, N679K, P681H, N764K, D796Y, Q954H, N969K
		BA.2+N440_												3																																	T19I, L24S, P25-, P26-, A27-, G142D, V213G, G339D, S371F, S373P, S375F, T376A, D405N, R408S, K417N, S477N, T478K, E484A, Q493R, Q498R, N501Y, Y505H, D614G, H655Y, N679K, P681H, N764K, D796Y, Q954H, N969K
		BA.1 + K417_ + N440_ + G446_	USA									3	3	3																																	A67V, H69-, V70-, T95I, G142D, V143-, Y144-, Y145-, N211-, L212I, in214EPE, G339D, S371L, S373P, S375F, S477N, T478K, E484A, Q493R, G496S, Q498R, N501Y, Y505H, T547K, D614G, H655Y, N679K, P681H, N764K, D796Y, N856K, Q954H, N969K, L981F
		BA.1 + F643L + A701V	UK									2	2	3																																	A67V, H69-, V70-, T95I, G142D, V143-, Y144-, Y145-, N211-, L212I, in214EPE, G339D, S371L, S373P, S375F, K417N, N440K, G446S, S477N, T478K, E484A, Q493R, G496S, Q498R, N501Y, Y505H, T547K, D614G, F643L, H655Y, N679K, P681H, A701V, N764K, D796Y, N856K, Q954H, N969K, L981F
		BA.2 x BA.1 chimera (BA.2 with some BA.1 NTD)	Germany											3																																	T19I, L24S, P25-, P26-, A27-, A67V, H69-, V70-, G142D, V213G, G339D, S371F, S373P, S375F, T376A, D405N, R408S, K417N, N440K, S477N, T478K, E484A, Q493R, Q498R, N501Y, Y505H, D614G, H655Y, N679K, P681H, N764K, D796Y, Q954H, N969K
		XE	UK											2																																	T19I, L24-, P25-, P26-, A27S, G142D, V213G, G339D, S371F, S373P, S375F, T376A, D405N, R408S, K417N, N440K, S477N, T478K, E484A, Q493R, Q498R, N501Y, Y505H, D614G, H655Y, N679K, P681H, N764K, D796Y, Q954H, N969K
		Retired (2022-04-07)
		BA.1 + N211_ + L212_ + 214_	Denmark									3	3																																		A67V, H69-, V70-, T95I, G142D, V143-, Y144-, Y145-, G339D, S371L, S373P, S375F, K417N, N440K, G446S, S477N, T478K, E484A, Q493R, G496S, Q498R, N501Y, Y505H, T547K, D614G, H655Y, N679K, P681H, N764K, D796Y, N856K, Q954H, N969K, L981F	BA.1 x [Ancestral NTD, likely sequencing issues]
		BA.2+N408_																																													T19I, L24S, P25-, P26-, A27-, G142D, V213G, G339D, S371F, S373P, S375F, T376A, D405N, K417N, N440K, S477N, T478K, E484A, Q493R, Q498R, N501Y, Y505H, D614G, H655Y, N679K, P681H, N764K, D796Y, Q954H, N969K
		BA.2+P1162L																																													T19I, L24S, P25-, P26-, A27-, G142D, V213G, G339D, S371F, S373P, S375F, T376A, D405N, R408S, K417N, N440K, S477N, T478K, E484A, Q493R, Q498R, N501Y, Y505H, D614G, H655Y, N679K, P681H, N764K, D796Y, Q954H, N969K, P1162L
		BA.2_+I1221T																																													T19I, L24S, P25-, P26-, A27-, G142D, V213G, G339D, S371F, S373P, S375F, T376A, D405N, R408S, K417N, N440K, S477N, T478K, E484A, Q493R, Q498R, N501Y, Y505H, D614G, H655Y, N679K, P681H, N764K, D796Y, Q954H, N969K, I1221T
		BA.2+M1229I																																													T19I, L24S, P25-, P26-, A27-, G142D, V213G, G339D, S371F, S373P, S375F, T376A, D405N, R408S, K417N, N440K, S477N, T478K, E484A, Q493R, Q498R, N501Y, Y505H, D614G, H655Y, N679K, P681H, N764K, D796Y, Q954H, N969K, M1229I
		BA.2+Q787H	UK																																												T19I, L24-, P25-, P26-, A27S, G142D, V213G, G339D, S371F, S373P, S375F, T376A, D405N, R408S, K417N, N440K, S477N, T478K, E484A, Q493R, Q498R, N501Y, Y505H, D614G, H655Y, N679K, P681H, N764K, Q787H, D796Y, Q954H, N969K
		BA.2+A522P	India, Denmark																																												T19I, L24-, P25-, P26-, A27S, G142D, V213G, G339D, S371F, S373P, S375F, T376A, D405N, R408S, K417N, N440K, S477N, T478K, E484A, Q493R, Q498R, N501Y, Y505H, A522P, D614G, H655Y, N679K, P681H, N764K, D796Y, Q954H, N969K
		BA.2+A846G	UK																																												T19I, L24-, P25-, P26-, A27S, G142D, V213G, G339D, S371F, S373P, S375F, T376A, D405N, R408S, K417N, N440K, S477N, T478K, E484A, Q493R, Q498R, N501Y, Y505H, D614G, H655Y, N679K, P681H, N764K, D796Y, A846G, Q954H, N969K
		BA.1 + Q628K	Denmark, UK									2	2																																		A67V, H69-, V70-, T95I, G142D, V143-, Y144-, Y145-, N211-, L212I, in214EPE, G339D, S371L, S373P, S375F, K417N, N440K, G446S, S477N, T478K, E484A, Q493R, G496S, Q498R, N501Y, Y505H, T547K, D614G, Q628K, H655Y, N679K, P681H, A701V, N764K, D796Y, N856K, Q954H, N969K, L981F
		BA.2+I68T	India																																												T19I, L24-, P25-, P26-, A27S, I68T, G142D, V213G, G339D, S371F, S373P, S375F, T376A, D405N, R408S, K417N, N440K, S477N, T478K, E484A, Q493R, Q498R, N501Y, Y505H, D614G, H655Y, N679K, P681H, N764K, D796Y, Q954H, N969K
		BA.1 + I1081V									2	2	2																																		A67V, H69-, V70-, T95I, G142D, V143-, Y144-, Y145-, N211-, L212I, in214EPE, G339D, S371L, S373P, S375F, K417N, N440K, G446S, S477N, T478K, E484A, Q493R, G496S, Q498R, N501Y, Y505H, T547K, D614G, H655Y, N679K, P681H, N764K, D796Y, N856K, Q954H, N969K, L981F, I1081V
		BA.1 + N211_ + L212_ + 214_ + G339_ + S371_ + S373_ + S375_ + K417_ + N440_ + G446_ + L452R	Turkey									3	3																																		A67V, H69-, V70-, T95I, G142D, V143-, Y144-, Y145-, L452R, S477N, T478K, E484A, Q493R, G496S, Q498R, N501Y, Y505H, T547K, D614G, H655Y, N679K, P681H, N764K, D796Y, N856K, Q954H, N969K, L981F	B.1.1.529 x [Delta NTD + RBD chimera, likely sequencing issues]
		BA.2+S704L	India																																												T19I, L24-, P25-, P26-, A27S, G142D, V213G, G339D, S371F, S373P, S375F, T376A, D405N, R408S, K417N, N440K, S477N, T478K, E484A, Q493R, Q498R, N501Y, Y505H, D614G, H655Y, N679K, P681H, S704L, N764K, D796Y, Q954H, N969K
		BA.2+F186S	UK																																												T19I, L24-, P25-, P26-, A27S, G142D, F186S, V213G, G339D, S371F, S373P, S375F, T376A, D405N, R408S, K417N, N440K, S477N, T478K, E484A, Q493R, Q498R, N501Y, Y505H, D614G, H655Y, N679K, P681H, N764K, D796Y, Q954H, N969K
		BA.1 + K417_ + N440_ + G446_ + L452R (underscore = ancestral)									1	2	2																																		A67V, H69-, V70-, T95I, G142D, V143-, Y144-, Y145-, N211-, L212I, in214EPE, G339D, S371L, S373P, S375F, L452R, S477N, T478K, E484A, Q493R, G496S, Q498R, N501Y, Y505H, T547K, D614G, H655Y, N679K, P681H, N764K, D796Y, N856K, Q954H, N969K, L981F	BA.1 x [Delta RBD chimera ]
		BA.1 + K417_ (underscore = ancestral)	USA									2	2																																		A67V, H69-, V70-, T95I, G142D, V143-, Y144-, Y145-, N211-, L212I, in214EPE, G339D, S371L, S373P, S375F, N440K, G446S, S477N, T478K, E484A, Q493R, G496S, Q498R, N501Y, Y505H, T547K, D614G, H655Y, N679K, P681H, N764K, D796Y, N856K, Q954H, N969K, L981F
		B.1.640.2									2	3	3																																		L5F, P9L, E96Q, C136-, N137-, D138-, P139-, F140-, L141-, G142-, V143-, Y144-, R190S, D215H, R346S, N394S, Y449N, E484K, F490S, N501Y, D614G, P681H, T859N, D1139H
		BA.3									2	2	2																																		A67V, H69-, V70-, T95I, G142D, V143-, Y144-, Y145-, N211-, L212I, G339D, S371F, S373P, S375F, D405N, K417N, N440K, G446S, S477N, T478K, E484A, Q493R, Q498R, N501Y, Y505H, D614G, H655Y, N679K, P681H, N764K, D796Y, Q954H, N969K
		BA.1+ I666S + V736G + C738W + I993S + Y1272D	Poland																																												A67V, H69-, V70-, T95I, G142D, V143-, Y144-, Y145-, N211-, L212I, in214EPE, G339D, S371L, S373P, S375F, K417N, N440K, G446S, S477N, T478K, E484A, Q493R, G496S, Q498R, N501Y, Y505H, T547K, D614G, H655Y, I666S, N679K, P681H, V736G, C738W, N764K, D796Y, N856K, Q954H, N969K, L981F, I993S, Y1272D
		BA.1 + 1_E156- + F157- + R158G + N211_ + L212_ + 214_ + G339_ + S371_ + S373_ + S375_ + K417_ + N440_ + G446_ + L452R + S477_ + E484_ + Q493_ + G496_ + Q498_ + N501_ + Y505_	Italy									3	3																																		A67V, H69-, V70-, T95I, G142D, V143-, Y144-, Y145-, E156-, F157-, R158G, L452R, T478K, T547K, D614G, H655Y, N679K, P681H, N764K, D796Y, N856K, Q954H, N969K, L981F	B.1.1.529 x [Delta NTD + RBD chimera, likely sequencing issues]
		BA.1 + 1_G339_ + S371_ + S373_ + S375_ + K417_ + N440_ + G446_ + L452R_S477_ + E484_ + Q493_ + G496_ + Q498_ + N501_ + Y505_ + T547_ + H655_ + N679_ + P681R	Turkey									3	3																																		A67V, H69-, V70-, T95I, G142D, V143-, Y144-, Y145-, N211-, L212I, in214EPE, L452R, T478K, D614G, P681R, N764K, D796Y, N856K, Q954H, N969K, L981F	B.1.1.529 x [Delta RBD to furin cleavage site chimera, likely sequencing issues]
		B.1.617.2 + T95I + E484A								1	2	3	3																																		T19R, T95I, G142D, E156-, F157-, R158G, L452R, T478K, E484A, D614G, P681R, D950N
		Retired (2022-03-11)
		B.1.640.1 (previously B.1.1640)	France							1	2	3																																			P9L, E96Q, C136-, N137-, D138-, P139-, F140-, L141-, G142-, V143-, Y144-, R190S, I210T, R346S, N394S, Y449N, F490R, N501Y, D614G, P681H, T859N, D936H
		B.1.617.2 + K77T + E484Q					R		3	1	3	3																																			T19R, K77T, G142D, E156-, F157-, R158G, L452R, T478K, E484Q, D614G, P681R, D950N
		B.1.617.2 + T95I + Y145H + A222V (now part of AY4.2)	UK				R		1	1	2	3																																			T19R, T95I, G142D, Y145H, E156G, F157-, R158-, A222V, L452R, T478K, D614G, P681R, D950N
		B.1.617.2 + A222V	Indonesia, Italy			3	1	1	1	1	3	3																																			T19R, G142D, E156-, F157-, R158G, A222V, L452R, T478K, D614G, P681R, D950N
		B.1.617.2 + T95I + E484K								1	3	3																																			T19R, T95I, G142D, E156G, F157-, R158-, L452R, T478K, E484K, D614G, P681R, D950N
		B.1.617.2 + G446V					2	1	1	1	3	3																																			T19R, T95I, G142D, E156-, F157-, R158G, G446V, L452R, T478K, D614G, P681R, D950N
		B.1.617.2 + T95I + H655Y						3	2	2	4	3																																			T19R, T95I, G142D, E156-, F157-, R158G, L452R, T478K, D614G, H655Y, P681R, D950N
		B.1.617.2 + V36F + T95I + Y145H + A222V (AY.4.2.1)	UK							2	4	3																																			T19R, V36F, T95I, G142D, Y145H, E156G, F157-, R158-, A222V, L452R, T478K, D614G, P681R, D950N
		B.1.617.2 + T95I + S494L						2	2	2	4	3																																			T19R, T95I, G142D, E156-, F157-, R158G, L452R, T478K, S494L, D614G, P681R, D950N
		B.1.617.2 + T95I + Q675H						3	2	3	4	3																																			T19R, T95I, G142D, E156-, F157-, R158G, L452R, T478K, D614G, Q675H, P681R, D950N
		B.1.617.2 + T95I				2	2	1	1	1	3	3																																			T19R, T95I, G142D, E156G, F157-, R158-, L452R, T478K, D614G, P681R, D950N
		Retired 2022-02-10
		P.1.9 (P.1 + Q675H)						4	2	3	4																																				L18F, T20N, P26S, D138Y, R190S, K417T, E484K, N501Y, D614G, H655Y, Q675H, T1027I, V1176F
		B.1.617.2 + T95I + Y145H + A222V + V1264L	Scotland						1	1	3																																				T19R, T95I, G142D, Y145H, E156G, F157-, R158-, A222V, L452R, T478K, D614G, P681R, D950N, V1264L
		B.1.637.1 (Still asigned as B.1.637 in GISAID)	USA/NY								2																																				H69-, V70-, D80G, E96Q, Y144-, F157S, L244-, H245-, R246-, S247-, A264V, G446R, L452R, T478R, D614G, P681R, T859N, D936H, D950H, N978S
		B.1.617.2 + T95I + G446V + L1265F (AY.34.1)	Chile																																												T19R, T95I, E156G, F157-, R158-, G446V, L452R, T478K, D614G, Q677H, P681R, D950N, L1265F
		B.1.639 + L452R	Germany	I moved this to 'New PANGOs' as we do not have a B.1.639 already																																											H69-, V70-, G142D, V143-, Y144-, Y145-, E156G, F157-, R158-, N211-, L212I, L452R, T478K, D614G
		B.1.617.2 + T29A + T250I + T299I + Q613H						3	1	2	4																																				T19R, T29A, G142D, E156-, F157-, R158G, T250I, T299I, L452R, T478K, Q613H, D614G, P681R, D950N
		B.1.617.2 + T95I + L1265F (AY.34.1)	Chile																																												T19R, T95I, E156G, F157-, R158-, L452R, T478K, D614G, Q677H, P681R, D950N, L1265F
		B.1.617.2 + V36F + T95I + Y145H + A222V + V1264L	UK							2	4																																				T19R, V36F, T95I, G142D, Y145H, E156G, F157-, R158-, A222V, L452R, T478K, D614G, P681R, D950N, V1264L
		B.1.617.2 + T95I + I850L (out of retirement)	Germany					R		1	4																																				T19R, T95I, G142D, E156G, F157-, R158-, L452R, T478K, D614G, P681R, I850L, D950N
		B.1.617.2 + T95I + Q677H	India				1	2	1	1	3																																				T19R, T95I, E156G, F157-, R158-, L452R, T478K, D614G, Q677H, P681R, D950N
		BA.1 + N211_ + L212_ + 214_ + G339_ + S371_ + S373_ + S375_ + K417_ + N440_ + G446_ + L452R + S477_ + E484_ + Q493_ + G496_ + Q498_ + N501_ + Y505_	Turkey	B.1.1.529 x [Delta NTD + RBD chimera, likely sequencing issues]																																											A67V, H69-, V70-, T95I, G142D, V143-, Y144-, Y145-, L452R, T478K, T547K, D614G, H655Y, N679K, P681H, N764K, D796Y, N856K, Q954H, N969K, L981F
		Retired 2022-01-14
		P.1.7 (P.1 + P681H)	Brazil					1	2	3																																					L18F, T20N, P26S, D138Y, R190S, K417T, E484K, N501Y, D614G, H655Y, P681H, T1027I, V1176F
		P.1.8 (P.1 + T470N + P681R + C1235F)					2	3	3	3																																					L18F, T20N, P26S, D138Y, R190S, K417T, T470N, E484K, N501Y, D614G, H655Y, P681R, T1027I, V1176F, C1235F
		B.1.617.2 + Q613H								1																																					T19R, G142D, E156-, F157-, R158G, L452R, T478K, Q613H, D614G, P681R, D950N
		B.1.617.2 + T95I + V1104L (Richards row 60, but out of retirement, and here it is in its common form, with the T95I)					R			2																																					T19R, T95I, G142D, E156G, F157-, R158-, L452R, T478K, D614G, P681R, D950N, V1104L
		B.1.617.2 + P251L					2	2	1	2																																					T19R, G142D, E156-, F157-, R158G, P251L, L452R, T478K, D614G, P681R, D950N
		B.1.617.2 + T95I + K444N						4	3	3																																					T19R, T95I, G142D, E156-, F157-, R158G, K444N, L452R, T478K, D614G, P681R, D950N
		B.1.617.2 + L1234I + V1264L								1																																					T19R, G142D, E156-, F157-, R158G, L452R, T478K, D614G, P681R, D950N, L1234I, V1264L
		B.1.617.2 + T95I + D138H						3	2	2																																					T19R, T95I, D138H, G142D, E156-, F157-, R158G, L452R, T478K, D614G, P681R, D950N
		B.1.617.2 + A222V + V1264L (now part of AY.4)					R		1	2																																					T19R, G142D, E156G, F157-, R158-, A222V, L452R, T478K, D614G, P681R, D950N, V1264L
		B.1.617.2 + A222V + Q613H (Alternative to Richard's row 61: the much more common alternative to just Q613H)								2																																					T19R,G142D,E156-,F157-,R158G,A222V,L452R,T478K,Q613H,D614G,P681R,D950N
		B.1.617.2 + V70I								3																																					T19R, V70I, G142D, E156-, F157-, R158G, L452R, T478K, D614G, P681R, D950N
		B.1.617.2 + T95I + S477I						4	2	3																																					T19R, T95I, G142D, E156-, F157-, R158G, L452R, S477I, T478K, D614G, P681R, D950N
		B.1.617.2 + T95I + L1234I + V1264L (Alternative to Richard's row 66)								3																																					T19R,G142D,E156-,F157-,R158G,L452R,T478K,D614G,P681R,D950N,L1234I,V1264L
		B.1.617.2 + T29A + T250I						1	1	2																																					T19R, T29A, G142D, E156-, F157-, R158G, T250I, L452R, T478K, D614G, P681R, D950N
		B.1.617.2 + S112L + A522V						3	2	3																																					T19R, S112L, G142D, E156-, F157-, R158G, L452R, T478K, A522V, D614G, P681R, D950N
		B.1.617.2 + A1078S	India, Europe						2	3																																					T19R, T95I, G142D, E156G, F157del, R158del, L452R, T478K, D614G, P681R, D950N, A1078S
		B.1.617.2 + S112L (Richards row 58 above, but out of retirement)								3																																					T19R, S112L, G142D, E156-, F157-, R158G, L452R, T478K, D614G, P681R, D950N
		Retired 2021-12-09
		B.1.621 + K417N						2	3																																						T95I, insert143T, Y144S, Y145N, R346K, K417N, E484K, N501Y, D614G, P681H, D950N
		B.1.526 (Iota) + R78S + D215H + L244:247- + G446R + T478R																																													R78S,D80G,Y144-,F157S,D215H,L244:247-,G446R,L452R,T478R,D614G,P681R,T859N,D950H,N978S
		B.1.617.2 + A222V + V367L						2	3																																						T19R, G142D, E156-, F157-, R158G, A222V, V367L, L452R, T478K, D614G, P681R, D950N
		P.1.15 (same as P.1 for spike)
		B.1.617.2 + T95I + Q414H						3	2																																						T19R, T95I, G142D, E156-, F157-, R158G, Q414H, L452R, T478K, D614G, P681R, D950N
		B.1.596 del141-144 (associated with transmission in white-tailed deer)	US
		P.1.4 (P.1 + N679K)	Brazil					1	2																																						L18F, T20N, P26S, D138Y, R190S, K417T, E484K, N501Y, D614G, H655Y, N679K, T1027I, V1176F
		Retired 2021-11-05
		B.1.617.2 + T95I + S255F						3																																							T19R, T95I, G142D, E156-, F157-, R158G, S255F, L452R, T478K, D614G, P681R, D950N
		B.1.617.2 + T572I	India, Turkey																																												T19R, T95I, G142D, E156G, F157del, R158del, L452R, T478K, T572I, D614G, P681R, D950N
		B.1.617.2 + T95I + Y144-						4																																							T19R, T95I, G142D, Y144-, E156-, F157-, R158G, L452R, T478K, D614G, P681R, D950N
		B.1.617.2 + A222V + D253A						3																																							T19R, G142D, E156-, F157-, R158G, A222V, D253A, L452R, T478K, D614G, P681R, D950N, D979E
		B.1.617.2 + A222V + T250S						4																																							T19R, G142D, E156-, F157-, R158G, A222V, T250S, L452R, T478K, D614G, P681R, D950N
		B.1.617.2 + T95I + N148S						4																																							T19R, T95I, G142D, N148S, E156-, F157-, R158G, L452R, T478K, D614G, P681R, D950N
		B.1.617.2 + P809S	India, Europe																																												T19R, T95I, G142D, E156G, F157del, R158del, L452R, T478K, D614G, P681R, P809S, D950N
		B.1.617.2 + T95I + P1162S						4																																							T19R, T95I, G142D, E156-, F157-, R158G, L452R, T478K, D614G, P681R, D950N, P1162S
		B.1.617.2 + T95I + S256L						4																																							T19R, T95I, G142D, E156-, F157-, R158G, S256L, L452R, T478K, D614G, P681R, D950N
		Retired 2021-10-08
		B.1.617.2 + V1264L					3																																								T19R, G142D, E156-, F157-, R158G, L452R, T478K, D614G, P681R, D950N, V1264L
		B.1.617.2 + S112L																																													T19R, S112L, G142D, E156-, F157-, R158G, L452R, T478K, D614G, P681R, D950N
		B.1.617.2 + L455F																																													T19R, G142D, E156-, F157-, R158G, L452R, L455F, T478K, D614G, P681R, D950N
		B.1.617.2 + T22I + A67V	UK																																												T19R, T22I, A67V, G142D, E156-, F157-, R158G, L452R, T478K, D614G, P681R, D950N
		B.1.617.2 + T95I + T250N																																													T19R, T95I, G142D, E156-, F157-, R158G, T250N, L452R, T478K, D614G, P681R, D950N
		B.1.617.2 + T29A - D142G + T299I + Q613H (the only form of this variant has ancestral G142)																																													T19R, T29A, E156-, F157-, R158G, T250I, T299I, L452R, T478K, Q613H, D614G, P681R, D950N
		B.1.617.2 + K77T																																													T19R, K77T, G142D, E156-, F157-, R158G, L452R, T478K, D614G, P681R, D950N
		B.1.617.2 + A222V + V289I																																													T19R, G142D, E156-, F157-, R158G, A222V, V289I, L452R, T478K, D614G, P681R, D950N
		B.1.617.2 + L18F + T95I																																													L18F, T19R, T95I, G142D, E156-, F157-, R158G, L452R, T478K, D614G, P681R, D950N
		B.1.617.2 + A222V + N1074S + V1264L																																													T19R, G142D, E156-, F157-, R158G, A222V, L452R, T478K, D614G, P681R, D950N, N1074S, V1264L
		B.1.617.2 + T95I + D253G																																													T19R, T95I, G142D, E156-, F157-, R158G, D253G, L452R, T478K, D614G, P681R, D950N
		B.1.617.2 + T95I + N501Y + P681H																																													T19R, T95I, G142D, E156-, F157-, R158G, L452R, T478K, N501Y, D614G, P681H, D950N
		B.1.617.2 + H69- + V70-				4	3																																								T19R, H69-, V70-, G142D, E156-, F157-, R158G, L452R, T478K, D614G, P681R, D950N
		P.1.3 (P.1 + L141-,G142-,V143-,Y144-)																																													L18F, T20N, P26S, D138Y, L141-, G142-, V143-, Y144-, R190S, K417T, E484K, N501Y, D614G, H655Y, T1027I, V1176F
		B.1.617.2 + T791I																																													T19R, G142D, E156-, F157-, R158G, L452R, T478K, D614G, P681R, T791I, D950N
		C.1.2					2																																								P9L, C136F, Y144-, R190S, D215G, A243-, L244-, Y449H, E484K, N501Y, D614G, H655Y, N679K, T716I, T859N
		B.1.617.2 + V362F																																													T19R, G142D, E156-, F157-, R158G, V362F, L452R, T478K, D614G, P681R, D950N
		B.1.617.2 + S112L + S477G																																													T19R, S112L, G142D, E156-, F157-, R158G, L452R, S477G, T478K, D614G, P681R, D950N
		B.1.617.2 + A688V					3																																								T19R G142D E156G F157- R158- L452R T478K D614G P681R A688V D950N
		B.1.617.2 - G156E - -157F - -158R					2																																								T19R, G142D, L452R, T478K, D614G, P681R, D950N
		B.1.617.2 + H69- + V70- + Y144-				4	3																																								H69-, V70-, Y144-, T19R, G142D, E156-, F157-, R158G, L452R, T478K, D614G, P681R, D950N
		B.1.617.2 + H69-,V70- + Y144- + 142G + E156 + F157 + R158 (likely Alpha recombination)																																													T19R, H69-, V70-, Y144-, L452R, T478K, D614G, P681R, D950N
		B.1.626	USA																																												L18F, A67-, I68-, H69-, G257S, E484K, F490S, N501T, D614G, T859N
		B.1.619.1			W	3	2																																								I210T, N440K, E484K, D614G, D936N, S939F, T1027I
		C.1.2 + P25L + N440K + P681H + D936H					2																																								P9L, P25L, C136F, Y144-, R190S, D215G, A243-, L244-, N440K, Y449H, E484K, N501Y, D614G, H655Y, P681H, T716I, T859N, D936H
		B.1.617.2 + L244S																																													T19R, G142D, E156-, F157-, R158G, L244S, L452R, T478K, T572I, D614G, P681R, D950N
		B.1.617.2 + A222V + A262S																																													T19R, G142D, E156-, F157-, R158G, A222V, A262S, L452R, T478K, D614G, P681R, D950N
		B.1.617.2 - 452L																																													T19R, G142D, E156-, F157-, R158G, T478K, D614G, P681R, D950N
		C.36.3 (was C.36)	Egypt, US, Denmark		W	2	2																																								S12F, H69-, V70-, W152R, R346S, L452R, D614G, Q677H, A899S		EPI_ISL_1275864
		B.1.1.7 + F490S			W	2	2																																								H69-, V70-, Y144-, F490S, N501Y, A570D, D614G, P681H, T716I, S982A, D1118H		N/A
		B.1.1.523	Russia, Germany, US		W	1	3																																								E156-, F157-, R158-, F306L, E484K, S494P, D614G, E780A, D839V, T1027I		EPI_ISL_2448704
		B.1.1.7 + E484Q			W	3	3																																								H69-, V70-, Y144-, E484Q, N501Y, A570D, D614G, P681H, T716I, S982A, D1118H		N/A
		B.1.617.2 + T95I - G156E - -157F - -158R	India				3																																								T19R T95I G142D L452R T478K D614G P681R D950N
		B.1.617.2 + V16F +T95I +I1179V																																													V16F, T19R, T95I, G142D, E156-, F157-, R158G, L452R, T478K, D614G, P681R, D950N, I1179V
		B.1.620	South Korea Lithuania		W	2	2																																								P26S, H69-, V70-, V126A, Y144-, L241-, L242-, A243-, H245Y, S477N, E484K, D614G, P681H, T1027I, D1118H		EPI_ISL_2361096
		B.1.623	USA																																												L452R, D614G, P681R
		B.1.1.318	UK			3	2																																								T95I, Y144-, E484K, D614G, P681H, D796H
		B.1.177.82																																													A222V, A262S, P272L, D614G
		B.1.258.17																																													H69-, V70-, L189F, N439K, D614G, V772I
		B.1.617.2 + R21T + A222V																																													T19R, R21T, G142D, E156-, F157-, R158G, A222V, L452R, T478K, D614G, P681R, D950N
		B.1.630			W	1	3																																								A222V, A243-, L244-, P9L, C136F, Y144-, L452R, T478R, E484Q, D614G, H655Y, D950N (A243-, L244- is equivalent to L242- A243- in aas, but more parsimonious at 243-244 by the nucs)
		P.1 + H49Y					3																																								L18F, T20N, P26S, H49Y, D138Y, R190S, K417T, E484K, N501Y, D614G, H655Y, T1027I, V1176F
		B.1.1.284																																													M153T, G184S, D614G, Q677H
		B.1.617.2 + T95I + H66Y	South Africa				3																																								T19R, H66Y, T95I, G142D, E156G, F157-, R158-, L452R, T478K, D614G, P681R, D950N
		B.1.628	USA																																												L18R, T95I, R158S, N440K, D614G, P681H, A688V, S735A, T1027I
		B.1.575	US		3	4	3																																								S494P, P681H, D614G, T716I		EPI_ISL_1912886
		B.1.632	Mexico																																												T29I, F32L, M153T, F157S, G252V, S477N, E484K, D614G, H655Y, P681H, D936H, D1260H
		P.1 + T470N	Brazil, Rio de Janeiro				2																																								L18F, T20N, P26S, D138Y, R190S, K417T, T470N, E484K, N501Y, D614G, H655Y, P681R, T1027I, V1176F, C1235F
		Retired 2021-08-26
		B.1.617.2 + T95I + T719I					R																																								T19R, T95I, G142D, E156-, F157-, R158G, L452R, T478K, D614G, P681R, T719I, D950N
		B.1.617.2 + L216F + G1124V				4	R																																								T19R, G142D, E156-, F157-, R158G, L216F, L452R, T478K, D614G, P681R, D950N, G1124V
		B.1.617.2 + T95I + Y145H + A222V (now part of AY)	UK				R																																								T19R T95I G142D Y145H E156G F157- R158- A222V L452R T478K D614G P681R D950N
		B.1.1.7 + S494P			W	2	R																																								H69-, V70-, Y144-, S494P, N501Y, A570D, D614G, P681H, T716I, S982A, D1118H		N/A
		B.1.1.7 + L5F			W	4	R																																								L5F, H69-, V70-, Y144-, N501Y, A570D, D614G, P681H, T716I, S982A, D1118H
		B.1.1.7 + W152R			W	3	R																																								H69-, V70-, Y144-, W152R, N501Y, A570D, D614G, P681H, T716I, S982A, D1118H
		B.1.617.2 + T95I + I850L	Germany				R																																								T19R, T95I, G142D, E156G, F157-, R158-, L452R, T478K, D614G, P681R, I850L, D950N
		B.1.1.7 + T572I			W	4	R																																								H69-, V70-, Y144-, N501Y, A570D, T572I, D614G, P681H, T716I, S982A, D1118H
		B.1.617.2 + T95I + V1104L					R																																								T19R, T95I, G142D, E156G, F157-, R158-, L452R, T478K, D614G, P681R, D950N, V1104L
		B.1.1.7 + L452R			W	2	R																																								H69-, V70-, Y144-, L452R, N501Y, A570D, D614G, P681H, T716I, S982A, D1118H		N/A
		B.1.617.2 + T95I + Y248H					R																																								T19R, T95I, G142D, E156-, F157-, R158G, Y248H, L452R, T478K, D614G, P681R, D950N
		B.1.617.2 + A222V + V1264L (now part of AY.4)					R																																								T19R, G142D, E156G, F157-, R158-, A222V, L452R, T478K, D614G, P681R, D950N, V1264L
		B.1.617.2 + T95I + K97N (now part of AY.4)	India				R																																								T19R, T95I, K97N, G142D, E156G, F157-, R158-, L452R, T478K, D614G, P681R, D950N
		P.4					R																																								G142V, N164K, Q173K, L452R, D614G, S704L, I720V, V1176F
		B.1.617.2 + A222V + N1074S + V1104L					R																																								T19R, G142D, E156G, F157-, R158-, A222V, L452R, T478K, D614G, P681R, D950N, N1074S, V1264L
		B.1.617.2 + K77T + E484Q					R																																								T19R, K77T, G142D, E156-, F157-, R158G, L452R, T478K, E484Q, D614G, P681R, D950N (Note: E156-, F157-, R158G == E156G, F157-, R158-)
		B.1.1.7 + F490L			W	2	R																																								H69-, V70-, Y144-, F490L, N501Y, A570D, D614G, P681H, T716I, S982A, D1118H		N/A
		B.1.1.7 + K1191N			W	4	R																																								H69-, V70-, Y144-, N501Y, A570D, D614G, P681H, T716I, S982A, D1118H, K1191N
		B.1.1.7 + A475V			W	3	R																																								H69-, V70-, Y144-, A475V, N501Y, A570D, D614G, P681H, T716I, S982A, D1118H		N/A
		B.1.1.7 + K417N			W	4	R																																								H69-, V70-, Y144-, K417N, N501Y, A570D, D614G, P681H, T716I, S982A, D1118H		N/A
		B.1.617.2 + T95I + W258L + K417N + K558N (is B.1.617.2.1 also called AY.1) and is Delta +				4	R																																								T19R, T95I, G142D, E156G, F157-, R158-, W258L, K417N, L452R, T478K, K558N, D614G, P681R, D950N
		B.1.1.7 + L455F			W	4	R																																								H69-, V70-, Y144-, L455F, N501Y, A570D, D614G, P681H, T716I, S982A, D1118H		N/A
		B.1.1.7 + G446V			W	4	R																																								H69-, V70-, Y144-, G446V, N501Y, A570D, D614G, P681H, T716I, S982A, D1118H		N/A
		B.1.617.2 + G1124V				4	R																																								T19R, G142D, E156-, F157-, R158G, L452R, T478K, D614G, P681R, D950N, G1124V
		N.10	Brazil, USA		W	3	R																																								P9L, 141-144-, I210V, 211-, L212I, 256-258-, V445A, E484K, D614G		EPI_ISL_1465243 7/2/21
		AV.1	UK		W	4	R																																								D80G, T95I, G142D, Y144-, N439K, E484K, D614G, P681H, I1130V, D1139H		EPI_ISL_1698537 7/2/2021
		A.2.5.2 (Also A.2.5 and A.2.5.1)	Costa Rica, US, Panama		W	4	R																																								L141-, G142-, V143-, insertion215AAG, D215Y, L452R, D614G (note this can also be written D215A,insertion215AGY, or D215AAGY)		EPI_ISL_1502915
		A.27	France		2	3	R																																								L18F, L452R, N501Y, D614D, A653V, H655Y, D796Y, G1219V		EPI_ISL_985238
		B.1.36.16?	Thailand		3	4	R																																								S459F, D614G		?
		B.1.1.7 + Q677H			W	4	R																																								H69-, V70-, Y144-, N501Y, A570D, D614G, Q677H, P681H, T716I, S982A, D1118H
		P.1 - T417K	Brazil, USA		W	4	R																																								L18F, T20N, P26S, D138Y, R190S, E484K, N501Y, D614G, H655Y, T1027I, V1176F (I think this is actually a P.1 variant, not P.4)		EPI_ISL_1966077 7/2/2021
		AT.1	Russia, Finland		W	3	R																																								P9L, 136-144-, D215G, H245P, E484K, D614G, N679K, insertion679GIAL, E780K		EPI_ISL_1652580 7/2/21
		P.3	Philippines		2	4	R																																								L141-, G142-, V143-, A243-, L244-, Y265C, E484K, N501Y, D614G, P681H, E1092K, H1101Y, V1176F		EPI_ISL_1073934
		B.1.214.2	Belgium		W	3	R																																								insertion214TDR, Q414K, N450K, D614G, T716I		EPI_ISL_2404045
		B.1.1.7 + T478I			W	4	R																																								H69-, V70-, Y144-, T478I, N501Y, A570D, D614G, P681H, T716I, S982A, D1118H		N/A
		B.1.1.7 + S477R			W	4	R																																								H69-, V70-, Y144-, S477R, N501Y, A570D, D614G, P681H, T716I, S982A, D1118H		N/A
		B.1.1.7 + V367F			W	4	R																																								H69-, V70-, Y144-, V367F, N501Y, A570D, D614G, P681H, T716I, S982A, D1118H		N/A
		B.1.1.7 + V367L			W	4	R																																								H69-, V70-, Y144-, V367L, N501Y, A570D, D614G, P681H, T716I, S982A, D1118H		N/A
		B.1.1.7 + P479S			W	4	R																																								H69-, V70-, Y144-, P479S, N501Y, A570D, D614G, P681H, T716I, S982A, D1118H		N/A
		Retired 2021-07-01
		B.1.1.7 + D138H			W	X
		B.1.1.7 + L452M			W	X																																											N/A
		B.1.1.7 + V483F			W	X																																											N/A
		B.1.466.2	Australia		W	X																																									W152R, N439K, D614G, P681R
		B.1.617.2 + K77T			W	X
		B.1.617.2 + R21T+ 677H + A222V			W	X
		B.1.617.2 + L216F			W	X
		B.1.617.2 + K417N + D142G + K558N			W	X																																									T19R, T95I, D142G, E156G, F157-, R158-, W258L, K417N, L452R, T478K, K557N, D614G, P681R, D950N
		B.1.617.2 + R21T + A222V			W	X
		B.1.618	India, West Bengal		W	X																																									H49Y, Y145del, H146del, E484K, D614G, second variant has no H49Y
		B.1.623			W	X																																									S494P, N501Y, P681H, E1111K
		B.1.1.7 + A706V			W	X
		B.1.1.7 + L18F			W	X
		B.1.1.7 + S98F			W	X
		B.1.1.7 + A982S			W	X
		B.1.616	Brittany		3	X																																									H66D, G142V, Y144-, D215G, V483A, H655Y, G669S, Q949R, N1087D
		B.1.1.7 + T20I			W	X
		B.1.1.7 + S94F			W	X
		B.1.517			3	X																																									N501T, minor variant adds G252V. defined by non-spike mutations. also found in C.2.1 and minor variants of B.1.2
		B.1.234	UK		3	X																																									G142S, E180V, D614G, Q677H
		B.1.526 - E484K	New York		3	X																																									L5F, T95I, D253G, D614G, A701V
		B.1.617.2 + V1264L			W	X
		B.1.617.2 + R21T			W	X
		B.1			W	X
		B.1.526 with S477N (was B.1.526.2)	New York		2	X																																									L5F, T95I, D253G, S477N, D614G, Q957R		EPI_ISL_823886
		B.1.1.7 + -144Y			W	X
		B.1.1.7 + -69H,-70V			W	X
		B.1.1.7 + Y501N			W	X
		Retired 2021-04
		B.1.427/429 + W258C,L			1
		B.1.427/429 + P26S			1
		B.1.526.2 + Y144-			1
		B.1.1.1			2																																										W64-:T76-, R246N, S247-, Y248-, L249-, T250-, P251-, G252-, D253-, L452Q, E471Q, F490S
		B.1.1.1			2																																										W64-:T76-, R246N, S247-, Y248-, L249-, T250-, P251-, G252-, D253-, L452Q, F490S
		B.1.1.7 + E484K			2
		B.1.1.7 + S494P			2
		B.1.1.7 + E154Q			2
		B.1.526 + Y144-			2
		A.23.1 + E484K	UK		2
		B.1.1.7 + L452Q + F490S			2
		B.1.1.7 + G142V			2
		B.1.427/429 + Del69/70			2																																										S13I, H69-, V70-, W152C, L452R, D614G
		B.1.1.7 + K1191N			3
		B.1.1.7 + V1177L			3
		B.1.427/429 + A22P			3
		B.1.324.1 + E484K			3																																										T95I, T144-, E484K, P681H, D796H
		B.1+S494P			3																																										S494P, D614G, P681H, T716I (30% also carrry N501Y)
		P.1 + del141-144			3																																										L18F, T20N, P26S, D138Y, L141-, G142-, V143-, Y144-, R190S, K417T, E484K, N501Y, D614G, H655Y, T1027I, V1176F
		B.1.1.7 + L452R			x
		B.1.427/429 + A22P			3																		.
		B.1.324.1 + E484K			3																		.																							T95I, T144-, E484K, P681H, D796H
		B.1+S494P			3																		.																							S494P, D614G, P681H, T716I (30% also carrry N501Y)
		P.1 + del141-144			3																		F																							L18F, T20N, P26S, D138Y, L141-, G142-, V143-, Y144-, R190S, K417T, E484K, N501Y, D614G, H655Y, T1027I, V1176F
		B.1.1.7 + L452R			x
[truncated: 20 more columns]

## Sheet: SNAPSHOT Variants 2022-10-07
		First IDed in		Priority																		H69	V70	Y144	K147	W152	F157	I210	G257		G339	R346	K417	N440	K444	G446	L452	N460	F486	Q493		N658			Substitutions (relative to Wu-1 - deletions indicated by -)		GISAID ID common form reference strain, full length genome, lanl team. We were requested to add just Spike ID on 7/2/21, we've replaced those with our full length genome references on 8/12/21 that are in the current fasta file for production in column EB.	This can be found in the LANL section of the GISAiD downloads, along with a reference seuqence alignment: GISAID ID common form reference strain, full length genome, lanl team. The sequences in col EA and EB should be very similar, but EB should be uniformly the first sampled exact match to the consensus of the most common genomic form of the virus carrying the exact Spike listed, as of 8/11/2021…	GenBank ID (complete nucleotide sequence)
				APR	JUN	AUG	OCT	NOV	DEC	JAN	FEB	MAR	APR	MAY	JUN	JUL	AUG	SEP	OCT			NTD									RBD											Furin
	Ongoing investigations
	BA.2 + L452Q + S704L (BA.2.12.1)	NY/Canada												1	1	1				Ongoing		.	.	.	.	.	.	.	.		D	.	N	K	.	.	Q	.	.	R		.			T19I, L24-, P25-, P26-, A27S, G142D, V213G, G339D, S371F, S373P, S375F, T376A, D405N, R408S, K417N, N440K, L452Q, S477N, T478K, E484A, Q493R, Q498R, N501Y, Y505H, D614G, H655Y, N679K, P681H, S704L, N764K, D796Y, Q954H, N969K
	BA.4 / BA.5 (BA.2+H69-+V70-+L452R+F486V+Q493_)	South Africa												1	1					Ongoing		-	-	.	.	.	.	.	.		D	.	N	K	.	.	R	.	V	.		.			T19I, L24-, P25-, P26-, A27S, H69-, V70-, G142D, V213G, G339D, S371F, S373P, S375F, T376A, D405N, R408S, K417N, N440K, L452R, S477N, T478K, F486V, E484A, Q498R, N501Y, Y505H, D614G, H655Y, N679K, P681H, N764K, D796Y, Q954H, N969K
	BA.2.75 (BA.2 +[K147E,W152R,F157L,I210V,G257S,G339H,G446S,N460K] - [G339D,Q493R])															1	1			Ongoing		.	.	.	E	R	L	V	S		H	.	N	K	.	S	.	K	.	.		.			T19I, L24-, P25-, P26-, A27S, G142D, K147E, W152R, F157L, I210V, V213G, G257S, G339H, S371F, S373P, S375F, T376A, D405N, R408S, K417N, N440K, G446S, N460K, S477N, T478K, E484A, Q498R, N501Y, Y505H, D614G, H655Y, N679K, P681H, N764K, D796Y, Q954H, N969K
	Current prioritisation (2022-10-07)
	Many substitutions relative to widely circulating lineages, but rare
*	XBB (BJ.1/BM.1.1.1 (=BA.2.75.3.1.1.1) recombinant with breakpoint in S1 between 446 and 460; spike BA.2 + M153T + N164K + H245N + G257D + K444R + N450D + L452M + N460K + E484R)	Singapore																	1	Interesting but rare		.	.	-	.	.	.	.	.		H	T	N	K	.	S	.	K	S	.		.			T19I, L24-, P25-, P26-, A27S, V83A, G142D, Y144-, H146Q, Q183E, V213E, G339H, R346T, L368I, S371F, S373P, S375F, T376A, D405N, R408S, K417N, N440K, V445P, G446S, N460K, S477N, T478K, E484A, F486S, F490S, Q498R, N501Y, Y505H, D614G, H655Y, N679K, P681H, N764K, D796Y, Q954H, N969K				OP449358.1
*	BA.2.3 + M153T + N164K + H245N + G257D + K444R + N450D + L452M + N460K + E484R _ R493Q_reversion (BA.2.3.20)	CA, USA																	1	Interesting but rare		.	.	.	.	.	.	.	D		D	.	N	K	R	.	M	K	.	.		.			T19I, L24-, P25-, P26-, A27S, G142D, M153T, N164K, V213G, H245N, G257D, G339D, S371F, S373P, S375F, T376A, D405N, R408S, K417N, N440K, K444R, N450D, L452M, N460K, S477N, T478K, E484R, Q498R, N501Y, Y505H, D614G, H655Y, N679K, P681H, N764K, D796Y, Q954H, N969K
	BA.2 + V83A + Y144del H146Q + Q183E + V213E + G339H + R346T + L368I + V445P + G446S + V483A + F490V + G798D + S1003I (BA.2.10.1.1 / BJ.1)	India																1	1	Interesting but rare		.	.	-	.	.	.	.	.		H	T	N	K	.	S	.	.	.	R		.			T19I, L24-, P25-, P26-, A27S, V83A, G142D, Y144-, H146Q, Q183E, V213E, G339H, R346T, L368I, S371F, S373P, S375F, T376A, D405N, R408S, K417N, N440K, V445P, G446S, S477N, T478K, V483A, E484A, F490V, Q493R, Q498R, N501Y, Y505H, D614G, H655Y, N679K, P681H, N764K, D796Y, G798D, Q954H, N969K, S1003I
	BA.2.3.2 + Y144del + ins212NGE + G257V + R346T + L452R + N460K + G476S + R493Q + S640F	Japan																1	1	Interesting but rare		.	.	-	.	.	.	.	V		D	T	N	K	.	.	R	K	.	Q		.			T19I, L24-, P25-, P26-, A27S, G142D, Y144-, in212NGE, V213G, G257V, G339D, R346T, S371F, S373P, S375F, T376A, D405N, R408S, K417N, N440K, L452R, N460K, G476S, S477N, T478K, E484A, R493Q, Q498R, N501Y, Y505H, D614G, S640F, H655Y, N679K, P681H, N764K, D796Y, Q954H, N969K
	RBD: Incremental substitutions from widely circulating lineages
	BA.5.2 + R346T (BA.5.2.6)	USA, Czechia																	1			-	-	.	.	.	.	.	.		D	T	N	K	.	.	R	.	V	.		.			T19I, L24-, P25-, P26-, A27S, H69-, V70-, G142D, V213G, G339D, R346T, S371F, S373P, S375F, T376A, D405N, R408S, K417N, N440K, L452R, S477N, T478K, E484A, F486V, Q498R, N501Y, Y505H, D614G, H655Y, N679K, P681H, N764K, D796Y, Q954H, N969K
	BA.5 + R346T + K444T + N460K (BQ.1.1)	TX, USA																	1			-	-	.	.	.	.	.	.		D	T	N	K	T	.	R	K	V	.		.			T19I, L24-, P25-, P26-, A27S, H69-, V70-, G142D, V213G, G339D, R346T, S371F, S373P, S375F, T376A, D405N, R408S, K417N, N440K, K444T, L452R, N460K, S477N, T478K, E484A, F486V, Q498R, N501Y, Y505H, D614G, H655Y, N679K, P681H, N764K, D796Y, Q954H, N969K
	BA.5 + R346T (BA.5.2.1)	Spain															2	1	1			-	-	.	.	.	.	.	.		D	T	N	K	.	.	R	.	V	.		.			T19I, L24-, P25-, P26-, A27S, H69-, V70-, G142D, V213G, G339D, R346T, S371F, S373P, S375F, T376A, D405N, R408S, K417N, N440K, L452R, S477N, T478K, E484A, F486V, Q498R, N501Y, Y505H, D614G, H655Y, N679K, P681H, N764K, D796Y, Q954H, N969K				ON892348.1
**	BA.2.75 + R346T + F486S + D1199N (BA.2.75.2)	India																1	1			.	.	.	E	R	L	V	S		H	T	N	K	.	S	.	K	S	.		.			T19I, L24-, P25-, P26-, A27S, G142D, K147E, W152R, F157L, I210V, V213G, G257S, G339H, R346T, S371F, S373P, S375F, T376A, D405N, R408S, K417N, N440K, G446S, N460K, S477N, T478K, E484A, F486S, Q498R, N501Y, Y505H, D614G, H655Y, N679K, P681H, N764K, D796Y, Q954H, N969K, D1199N
**	BA.2.75 + F486S (BA.2.75.3/7)																		1			.	.	.	E	R	L	V	S		H	.	N	K	.	S	.	K	S	.		.			T19I, L24-, P25-, P26-, A27S, G142D, K147E, W152R, F157L, I210V, V213G, G257S, G339H, S371F, S373P, S375F, T376A, D405N, R408S, K417N, N440K, G446S, N460K, S477N, T478K, E484A, F486S, Q498R, N501Y, Y505H, D614G, H655Y, N679K, P681H, N764K, D796Y, Q954H, N969K
**	BA.2.75 + L452R																		2			.	.	.	E	R	L	V	S		H	.	N	K	.	S	R	K	.	.		.			T19I, L24-, P25-, P26-, A27S, G142D, K147E, W152R, F157L, I210V, V213G, G257S, G339H, S371F, S373P, S375F, T376A, D405N, R408S, K417N, N440K, G446S, L452R, N460K, S477N, T478K, E484A, Q498R, N501Y, Y505H, D614G, H655Y, N679K, P681H, N764K, D796Y, Q954H, N969K
	BA.2.75 + R346T + D574V (BA.2.75.1)																	2	2			.	.	.	E	R	L	V	S		H	T	N	K	.	S	.	K	.	.		.			T19I, L24S, P25-, P26-, A27-, G142D, K147E, W152R, F157L, I210V, V213G, G257S, G339H, R346T, S371F, S373P, S375F, T376A, D405N, R408S, K417N, N440K, G446S, N460K, S477N, T478K, E484A, Q498R, N501Y, Y505H, D574V, D614G, H655Y, N679K, P681H, N764K, D796Y, Q954H, N969K
	BA.2.75 + R346T																	2	2			.	.	.	E	R	L	V	S		H	T	N	K	.	S	.	K	.	.		.			T19I, L24S, P25-, P26-, A27-, G142D, K147E, W152R, F157L, I210V, V213G, G257S, G339H, R346T, S371F, S373P, S375F, T376A, D405N, R408S, K417N, N440K, G446S, N460K, S477N, T478K, E484A, Q498R, N501Y, Y505H, D614G, H655Y, N679K, P681H, N764K, D796Y, Q954H, N969K
	BA.5 + K444R (BA.5.2.1, BA.5.2, BA.5.1)																	3	2			-	-	.	.	.	.	.	.		D	.	N	K	R	.	R	.	V	.		.			T19I, L24S, P25-, P26-, A27-, H69-, V70-, G142D, V213G, G339D, S371F, S373P, S375F, T376A, D405N, R408S, K417N, N440K, K444R, L452R, S477N, T478K, E484A, F486V, Q498R, N501Y, Y505H, D614G, H655Y, N679K, P681H, N764K, D796Y, Q954H, N969K
	BA.2.75 + K356T (BA.2.75.5)	India																3	2			.	.	.	E	R	L	V	S		H	.	N	K	.	S	.	K	.	.		.			T19I, L24-, P25-, P26-, A27S, G142D, K147E, W152R, F157L, I210V, V213G, G257S, G339H, K356T, S371F, S373P, S375F, T376A, D405N, R408S, K417N, N440K, G446S, N460K, S477N, T478K, E484A, Q498R, N501Y, Y505H, D614G, H655Y, N679K, P681H, N764K, D796Y, Q954H, N969K
	BA.5 + R346I	Romania															4	2	2			-	-	.	.	.	.	.	.		D	I	N	K	.	.	R	.	V	.		.			T19I, L24-, P25-, P26-, A27S, H69-, V70-, G142D, V213G, G339D, R346I, S371F, S373P, S375F, T376A, D405N, R408S, K417N, N440K, L452R, S477N, T478K, E484A, F486V, Q498R, N501Y, Y505H, D614G, H655Y, N679K, P681H, N764K, D796Y, Q954H, N969K
	BA.5 + K444T (BE.1.1.1)																	3	3			-	-	.	.	.	.	.	.		D	.	N	K	T	.	R	.	V	.		.			T19I, L24S, P25-, P26-, A27-, H69-, V70-, G142D, V213G, G339D, S371F, S373P, S375F, T376A, D405N, R408S, K417N, N440K, K444T, L452R, S477N, T478K, E484A, F486V, Q498R, N501Y, Y505H, D614G, H655Y, N679K, P681H, N764K, D796Y, Q954H, N969K
	BA.5.2 + K444M (BA.5.2.7)																	3	3			-	-	.	.	.	.	.	.		D	.	N	K	M	.	R	.	V	.		.			T19I, L24-, P25-, P26-, A27S, H69-, V70-, G142D, V213G, G339D, S371F, S373P, S375F, T376A, D405N, R408S, K417N, N440K, K444M, L452R, S477N, T478K, E484A, F486V, Q498R, N501Y, Y505H, D614G, H655Y, N679K, P681H, N764K, D796Y, Q954H, N969K
	BA.5.2.1 + N450D (BF.14)	USA, Austria																	3			-	-	.	.	.	.	.	.		D	.	N	K	.	.	R	.	V	.		.			T19I, L24-, P25-, P26-, A27S, H69-, V70-, G142D, V213G, G339D, S371F, S373P, S375F, T376A, D405N, R408S, K417N, N440K, N450D, L452R, S477N, T478K, E484A, F486V, Q498R, N501Y, Y505H, D614G, H655Y, N679K, P681H, N764K, D796Y, Q954H, N969K
	BA.5 with K440N reversion (BA.5.1, BA.5.2.1, BA.5.2)	Israel															3	3	3			-	-	.	.	.	.	.	.		D	.	N	.	.	.	R	.	V	.		.			T19I, L24-, P25-, P26-, A27S, H69-, V70-, G142D, V213G, G339D, S371F, S373P, S375F, T376A, D405N, R408S, K417N, L452R, S477N, T478K, E484A, F486V, Q498R, N501Y, Y505H, D614G, H655Y, N679K, P681H, N764K, D796Y, Q954H, N969K
	BA.5.1 + V445A (BA.5.1.12)																	3	3			-	-	.	.	.	.	.	.		D	.	N	K	.	.	R	.	V	.		.			T19I, L24-, P25-, P26-, A27S, H69-, V70-, G142D, V213G, G339D, S371F, S373P, S375F, T376A, D405N, R408S, K417N, N440K, V445A, L452R, S477N, T478K, E484A, F486V, Q498R, N501Y, Y505H, D614G, H655Y, N679K, P681H, N764K, D796Y, Q954H, N969K
	NTD: Incremental substitutions from widely circulating lineages
	BA.5 + Y144- + R346T (minor version of BF.7,also some BA.5.2.6)	Belgium																	2			-	-	-	.	.	.	.	.		D	T	N	K	.	.	R	.	V	.		.			T19I, L24-, P25-, P26-, A27S, H69-, V70-, G142D, Y144-, V213G, G339D, R346T, S371F, S373P, S375F, T376A, D405N, R408S, K417N, N440K, L452R, S477N, T478K, E484A, F486V, Q498R, N501Y, Y505H, D614G, H655Y, N679K, P681H, N764K, D796Y, Q954H, N969K
	BA.5 + Y144- (BA.5.1 and BA.5.2)	Portugal															3	2	3			-	-	-	.	.	.	.	.		D	.	N	K	.	.	R	.	V	.		.			T19I, L24-, P25-, P26-, A27S, H69-, V70-, G142D, Y144-, V213G, G339D, S371F, S373P, S375F, T376A, D405N, R408S, K417N, N440K, L452R, S477N, T478K, E484A, F486V, Q498R, N501Y, Y505H, D614G, H655Y, N679K, P681H, N764K, D796Y, Q954H, N969K
	Other: Incremental substitutions from widely circulating lineages
	BA.4 + R346T + N658S (BA.4.6)	Spain/South Africa															2	1	2			-	-	.	.	.	.	.	.		D	T	N	K	.	.	R	.	V	.		S			T19I, L24-, P25-, P26-, A27S, H69-, V70-, G142D, V213G, G339D, R346T, S371F, S373P, S375F, T376A, D405N, R408S, K417N, N440K, L452R, S477N, T478K, E484A, F486V, Q498R, N501Y, Y505H, D614G, H655Y, N658S, N679K, P681H, N764K, D796Y, Q954H, N969K
	Well Studied
	B.1.617.2 (Delta) partial backbone (and also some AY.3)	India			1															Well studied		.	.	.	.	.	-	.	.		.	.	.	.	.	.	R	.	.	.		.			T19R, G142D, E156-, F157-, R158G, L452R, T478K, D614G, P681R, D950N (E156-, F157-, R158G is equivalent to E156G, F157-, R158-)
	P.1 (Gamma)	Brazil		1																Well studied		.	.	.	.	.	.	.	.		.	.	T	.	.	.	.	.	.	.		.			L18F, T20N, P26S, D138Y, R190S, K417T, E484K, N501Y, D614G, H655Y, T1027I, V1176F		EPI_ISL_833171	EPI_ISL_2777382	MW642250.1
	B.1.351 (Beta)	South Africa		1																Well studied		.	.	.	.	.	.	.	.		.	.	N	.	.	.	.	.	.	.		.			L18F, D80A, D215G, L241-, L242-, A243-, K417N, E484K, N501Y, D614G, A701V (L241-, L242-, A243- is equivalent to L242-, A243-, L244-)		EPI_ISL_1120737	EPI_ISL_940877	MW598413.1
	B.1.617.1 (Kappa)	India		1	1															Well studied		.	.	.	.	.	.	.	.		.	.	.	.	.	.	R	.	.	.		.			T95I, G142D, E154K, L452R, E484Q, D614G, P681R, Q1071H		EPI_ISL_1384866	EPI_ISL_1384866
	B.1.1.7 + E484K	UK		W	2															Well studied		-	-	-	.	.	.	.	.		.	.	.	.	.	.	.	.	.	.		.			H69-, V70-, Y144-, E484K, N501Y, A570D, D614G, P681H, T716I, S982A, D1118H		N/A		N/A
	B.1.1.7 (Alpha)	UK		1																Well studied		-	-	-	.	.	.	.	.		.	.	.	.	.	.	.	.	.	.		.			H69-, V70-, Y144-, N501Y, A570D, D614G, P681H, T716I, S982A, D1118H		EPI_ISL_629440	EPI_ISL_674612	MW644514.1
	B.1.427/429 (Epsilon)	California		1																Well studied		.	.	.	.	C	.	.	.		.	.	.	.	.	.	R	.	.	.		.			S13I, W152C, L452R, D614G		EPI_ISL_984563 (B.1.427), EPI_ISL_672374 (B.1.429)	EPI_ISL_1531902/EPI_ISL_648527	MW642485.1
	R.1	Japan		1	1															Well studied		.	.	.	.	L	.	.	.		.	.	.	.	.	.	.	.	.	.		.			W152L, E484K, D614G, G769V		EPI_ISL_1123466	EPI_ISL_1123466	MW598432.1
	B.1.526 with E484K (was B.1.526)			1	W															Well studied		.	.	.	.	.	.	.	.		.	.	.	.	.	.	.	.	.	.		.			L5F, T95I, D253G, E484K, D614G, A701V		EPI_ISL_1080798	EPI_ISL_1300881
	P.2 (Zeta)	Brazil		1	W															Well studied		.	.	.	.	.	.	.	.		.	.	.	.	.	.	.	.	.	.		.			E484K, D614G, V1176F		EPI_ISL_717936	EPI_ISL_717936	MW586751.1
	B.1.526 with L452R (was B.1.526.1)	New York		1	W															Well studied		.	.	-	.	.	S	.	.		.	.	.	.	.	.	R	.	.	.		.			D80G, Y144-, F157S, L452R, D614G, T859N, D950H		EPI_ISL_896306	EPI_ISL_794289
	A.23.1	Uganda		1	W															Well studied		.	.	.	.	.	L	.	.		.	.	.	.	.	.	.	.	.	.		.			F157L, V367F, Q613H, P681R		EPI_ISL_1469353	EPI_ISL_1469353
	C.37 (Lambda)	Chile		1	1	1														Well studied		.	.	.	.	.	.	.	.		.	.	.	.	.	.	Q	.	.	.		.			G75V, T76I, R246-, S247-, Y248-, L249-, T250-, P251-, G252-, D253N, L452Q, F490S, D614G, T859N (R246-, S247-, Y248-, L249-, T250-, P251-, G252-, D253N is equivalent to R246N, S247-, Y248-, L249-, T250-, P251-, G252-, D253-)		EPI_ISL_1138413	EPI_ISL_1138413
	B.1.621 (Mu)	Colombia			1	1	1													Well Studied		.	.	S	.	.	.	.	.		.	K	.	.	.	.	.	.	.	.		.			T95I, in43T, Y144S, Y145N, R346K, E484K, N501Y, D614G, P681H, D950N			EPI_ISL_2086281
	B.1.617.2 + E484Q				1	1	2													Well Studied		.	.	.	.	.	-	.	.		.	.	.	.	.	.	R	.	.	.		.			T19R, G142D, E156-, F157-, R158G, L452R, T478K, E484Q, D614G, P681R, D950N
	B.1.617.2 + V70F + A222V + K417N (AY.2)				3	1	2													Well Studied		.	F	.	.	.	-	.	.		.	.	N	.	.	.	R	.	.	.		.			T19R, V70F, G142D, E156G, F157-, R158-, A222V, K417N, L452R, T478K, D614G, P681R, D950N			EPI_ISL_2482232
	B.1.617.2 + T95I + W258L + K417N (AY.1)					3	3													Well Studied		.	.	.	.	.	-	.	.		.	.	N	.	.	.	R	.	.	.		.			T19R, T95I, G142D, E156G, F157-, R158-, W258L, K417N, L452R, T478K, D614G, P681R, D950N		EPI_ISL_2131713 7/2/21	EPI_ISL_2131713/EPI_ISL_648527
	B.1.525 (Eta)	UK		1	1	1														Studied		-	-	-	.	.	.	.	.		.	.	.	.	.	.	.	.	.	.		.			Q52R, A67V, H69-, V70-, Y144-, E484K, D614G, Q677H, F888L		EPI_ISL_760883	EPI_ISL_760883
	B.1.1.519	Mexico		1	1	1														Studied		.	.	.	.	.	.	.	.		.	.	.	.	.	.	.	.	.	.		.			T478K, D614G, P681H, T732A		EPI_ISL_876555	EPI_ISL_876555	MW644499.1
	BA.1 (previously B.1.1.529) (Omicron)	Botswana							1											Well Studied		-	-	-	.	.	.	.	.		D	.	N	K	.	S	.	.	.	R		.			A67V, H69-, V70-, T95I, G142D, V143-, Y144-, Y145-, N211-, L212I, in214EPE, G339D, S371L, S373P, S375F, K417N, N440K, G446S, S477N, T478K, E484A, Q493R, G496S, Q498R, N501Y, Y505H, T547K, D614G, H655Y, N679K, P681H, N764K, D796Y, N856K, Q954H, N969K, L981F
	BA.2									1	1									Well Studied		.	.	.	.	.	.	.	.		D	.	N	K	.	.	.	.	.	R		.			T19I, L24-, P25-, P26-, A27S, G142D, V213G, G339D, S371F, S373P, S375F, T376A, D405N, R408S, K417N, N440K, S477N, T478K, E484A, Q493R, Q498R, N501Y, Y505H, D614G, H655Y, N679K, P681H, N764K, D796Y, Q954H, N969K
	BA.1.1 (BA.1 + R346K)									1	1	1	1							Well Studied		-	-	-	.	.	.	.	.		D	K	N	K	.	S	.	.	.	R		.			A67V, H69-, V70-, T95I, G142D, V143-, Y144-, Y145-, N211-, L212I, in214EPE, G339D, R346K, S371L, S373P, S375F, K417N, N440K, G446S, S477N, T478K, E484A, Q493R, G496S, Q498R, N501Y, Y505H, T547K, D614G, H655Y, N679K, P681H, N764K, D796Y, N856K, Q954H, N969K, L981F
	RETIRED LINEAGES
	Retired 2022-10-07
	BA.4 + N658S	South Africa												2	1	1	2	2				-	-	.	.	.	.	.	.		D	.	N	K	.	.	R	.	V	.		S			T19I, L24-, P25-, P26-, A27S, H69-, V70-, G142D, V213G, G339D, S371F, S373P, S375F, T376A, D405N, R408S, K417N, N440K, L452R, S477N, T478K, E484A, F486V, Q498R, N501Y, Y505H, D614G, H655Y, N658S, N679K, P681H, N764K, D796Y, Q954H, N969K
	BA.4 + R346S + N658S (BA.4.7)	South Africa															2	2				-	-	.	.	.	.	.	.		D	S	N	K	.	.	R	.	V	.		S			T19I, L24-, P25-, P26-, A27S, H69-, V70-, G142D, V213G, G339D, R346S, S371F, S373P, S375F, T376A, D405N, R408S, K417N, N440K, L452R, S477N, T478K, E484A, F486V, Q498R, N501Y, Y505H, D614G, H655Y, N658S, N679K, P681H, N764K, D796Y, Q954H, N969K
	BA.5 + A1020S (BF.5)	Israel															3	3				-	-	.	.	.	.	.	.		D	.	N	K	.	.	R	.	V	.		.			T19I, L24-, P25-, P26-, A27S, H69-, V70-, G142D, V213G, G339D, S371F, S373P, S375F, T376A, D405N, R408S, K417N, N440K, L452R, S477N, T478K, E484A, F486V, Q498R, N501Y, Y505H, D614G, H655Y, N679K, P681H, N764K, D796Y, Q954H, N969K, A1020S
	BA.5 + N450D (BA.5.2.1, BA.5.5)																	3				-	-	.	.	.	.	.	.		D	.	N	K	.	.	R	.	V	.		.			T19I, L24S, P25-, P26-, A27-, H69-, V70-, G142D, V213G, G339D, S371F, S373P, S375F, T376A, D405N, R408S, K417N, N440K, N450D, L452R, S477N, T478K, E484A, F486V, Q498R, N501Y, Y505H, D614G, H655Y, N679K, P681H, N764K, D796Y, Q954H, N969K
	BA.4 + R346T + N658S with K440N reversion (BA.4.6)	Spain/South Africa																3				-	-	.	.	.	.	.	.		D	T	N	.	.	.	R	.	V	.		S			T19I, L24-, P25-, P26-, A27S, H69-, V70-, G142D, V213G, G339D, R346T, S371F, S373P, S375F, T376A, D405N, R408S, K417N, L452R, S477N, T478K, E484A, F486V, Q498R, N501Y, Y505H, D614G, H655Y, N658S, N679K, P681H, N764K, D796Y, Q954H, N969K
	BA.5 + L5F (BA.5.1, BA.5.2.1, and BA.5.2)	USA															3	3				-	-	.	.	.	.	.	.		D	.	N	K	.	.	R	.	V	.		.			L5F, T19I, L24-, P25-, P26-, A27S, H69-, V70-, G142D, V213G, G339D, S371F, S373P, S375F, T376A, D405N, R408S, K417N, N440K, L452R, S477N, T478K, E484A, F486V, Q498R, N501Y, Y505H, D614G, H655Y, N679K, P681H, N764K, D796Y, Q954H, N969K
	BA.5.1+P1263Q																	3				-	-	.	.	.	.	.	.		D	.	N	K	.	.	R	.	V	.		.			T19I, L24-, P25-, P26-, A27S, H69-, V70-, G142D, V213G, G339D, S371F, S373P, S375F, T376A, D405N, R408S, K417N, N440K, L452R, S477N, T478K, E484A, F486V, Q498R, N501Y, Y505H, D614G, H655Y, N679K, P681H, N764K, D796Y, Q954H, N969K, P1263Q
	BA.5 + T76I (BA.5.5)	USA/South Africa													2	1	4	3				-	-	.	.	.	.	.	.		D	.	N	K	.	.	R	.	V	.		.			T19I, L24-, P25-, P26-, A27S, H69-, V70-, T76I, G142D, V213G, G339D, S371F, S373P, S375F, T376A, D405N, R408S, K417N, N440K, L452R, S477N, T478K, E484A, F486V, Q498R, N501Y, Y505H, D614G, H655Y, N679K, P681H, N764K, D796Y, Q954H, N969K
	BA.5 with S408R reversion	Israel/UK															4	3				-	-	.	.	.	.	.	.		D	.	N	K	.	.	R	.	V	.		.			T19I, L24-, P25-, P26-, A27S, H69-, V70-, G142D, V213G, G339D, S371F, S373P, S375F, T376A, D405N, K417N, N440K, L452R, S477N, T478K, E484A, F486V, Q498R, N501Y, Y505H, D614G, H655Y, N679K, P681H, N764K, D796Y, Q954H, N969K
	BA.4 + V289I (BA.5.1.3)	Germany															3	3				-	-	.	.	.	.	.	.		D	.	N	K	.	.	R	.	V	.		.			T19I, L24-, P25-, P26-, A27S, H69-, V70-, G142D, V213G, V289I, G339D, S371F, S373P, S375F, T376A, D405N, R408S, K417N, N440K, L452R, S477N, T478K, E484A, F486V, Q498R, N501Y, Y505H, D614G, H655Y, N679K, P681H, N764K, D796Y, Q954H, N969K
	Retired 2022-09-16
	BA.5 + P1162L (BA.5 and BA.5.3.1)	UK/USA/Denmark															3					-	-	.	.	.	.	.	.		D	.	N	K	.	.	R	.	V	.		.			T19I, L24-, P25-, P26-, A27S, H69-, V70-, G142D, V213G, G339D, S371F, S373P, S375F, T376A, D405N, R408S, K417N, N440K, L452R, S477N, T478K, E484A, F486V, Q498R, N501Y, Y505H, D614G, H655Y, N679K, P681H, N764K, D796Y, Q954H, N969K, P1162L
	BA.4 + V3G (BA.4.1)	South Africa												2	2	1	3					-	-	.	.	.	.	.	.		D	.	N	K	.	.	R	.	V	.		.			V3G, T19I, L24-, P25-, P26-, A27S, H69-, V70-, G142D, V213G, G339D, S371F, S373P, S375F, T376A, D405N, R408S, K417N, N440K, L452R, S477N, T478K, E484A, F486V, Q498R, N501Y, Y505H, D614G, H655Y, N679K, P681H, N764K, D796Y, Q954H, N969K
	BA.5 + A701S (BA.5.2.1)	USA															4					-	-	.	.	.	.	.	.		D	.	N	K	.	.	R	.	V	.		.			T19I, L24-, P25-, P26-, A27S, H69-, V70-, G142D, V213G, G339D, S371F, S373P, S375F, T376A, D405N, R408S, K417N, N440K, L452R, S477N, T478K, E484A, F486V, Q498R, N501Y, Y505H, D614G, H655Y, N679K, P681H, A701S, N764K, D796Y, Q954H, N969K
	BA.4 + V3G + R346I (BA.4.1)	Switzerland/Germany															4					-	-	.	.	.	.	.	.		D	I	N	K	.	.	R	.	V	.		.			V3G, T19I, L24-, P25-, P26-, A27S, H69-, V70-, G142D, V213G, G339D, R346I, S371F, S373P, S375F, T376A, D405N, R408S, K417N, N440K, L452R, S477N, T478K, E484A, F486V, Q498R, N501Y, Y505H, D614G, H655Y, N679K, P681H, N764K, D796Y, Q954H, N969K
	BA.4 + V3G + R346T (BA.4.1)	South Africa															3					-	-	.	.	.	.	.	.		D	T	N	K	.	.	R	.	V	.		.			V3G, T19I, L24-, P25-, P26-, A27S, H69-, V70-, G142D, V213G, G339D, R346T, S371F, S373P, S375F, T376A, D405N, R408S, K417N, N440K, L452R, S477N, T478K, E484A, F486V, Q498R, N501Y, Y505H, D614G, H655Y, N679K, P681H, N764K, D796Y, Q954H, N969K
	BA.5 + Y248H (BF.15)	USA																				-	-	.	.	.	.	.	.		D	.	N	K	.	.	R	.	V	.		.			T19I, L24-, P25-, P26-, A27S, H69-, V70-, G142D, V213G, Y248H, G339D, S371F, S373P, S375F, T376A, D405N, R408S, K417N, N440K, L452R, S477N, T478K, E484A, F486V, Q498R, N501Y, Y505H, D614G, H655Y, N679K, P681H, N764K, D796Y, Q954H, N969K
	BA.5 + R346S																					-	-	.	.	.	.	.	.		D	S	N	K	.	.	R	.	V	.		.			T19I, L24S, P25-, P26-, A27-, H69-, V70-, G142D, V213G, G339D, R346S, S371F, S373P, S375F, T376A, D405N, R408S, K417N, N440K, L452R, S477N, T478K, E484A, F486V, Q498R, N501Y, Y505H, D614G, H655Y, N679K, P681H, N764K, D796Y, Q954H, N969K
	BA.5 + K444N																					-	-	.	.	.	.	.	.		D	.	N	K	N	.	R	.	V	.		.			T19I, L24S, P25-, P26-, A27-, H69-, V70-, G142D, V213G, G339D, S371F, S373P, S375F, T376A, D405N, R408S, K417N, N440K, K444N, L452R, S477N, T478K, E484A, F486V, Q498R, N501Y, Y505H, D614G, H655Y, N679K, P681H, N764K, D796Y, Q954H, N969K
	BA.4 + V3G with K440N reversion (BA.4.1)	Mexico/Chile/Israel															3					-	-	.	.	.	.	.	.		D	.	N	.	.	.	R	.	V	.		.			V3G, T19I, L24-, P25-, P26-, A27S, H69-, V70-, G142D, V213G, G339D, S371F, S373P, S375F, T376A, D405N, R408S, K417N, L452R, S477N, T478K, E484A, F486V, Q498R, N501Y, Y505H, D614G, H655Y, N679K, P681H, N764K, D796Y, Q954H, N969K
	BA.2.10 + W64R, 141-144del, 243-244del, G446S, F486P, R493Q, S494P, P1143L	India															4					.	.	-	.	.	.	.	.		D	.	N	K	.	S	.	.	P	.		.			T19I, L24-, P25-, P26-, A27S, W64R, L141-, G142-, V143-, Y144-, V213G, A243-, L244-, G339D, S371F, S373P, S375F, T376A, D405N, R408S, K417N, N440K, G446S, S477N, T478K, E484A, F486P, S494P, Q498R, N501Y, Y505H, D614G, H655Y, N679K, P681H, N764K, D796Y, Q954H, N969K, P1143L
	BA.4 + V3G with K440N and D142G reversions (BA.4.1)	Chile/USA/Israel															4					-	-	.	.	.	.	.	.		D	.	N	.	.	.	R	.	V	.		.			V3G, T19I, L24-, P25-, P26-, A27S, H69-, V70-, V213G, G339D, S371F, S373P, S375F, T376A, D405N, R408S, K417N, L452R, S477N, T478K, E484A, F486V, Q498R, N501Y, Y505H, D614G, H655Y, N679K, P681H, N764K, D796Y, Q954H, N969K
	BA.4 + V3G + C1235F (BA.4.1)	Israel															4					-	-	.	.	.	.	.	.		D	.	N	K	.	.	R	.	V	.		.			V3G, T19I, L24-, P25-, P26-, A27S, H69-, V70-, G142D, V213G, G339D, S371F, S373P, S375F, T376A, D405N, R408S, K417N, N440K, L452R, S477N, T478K, E484A, F486V, Q498R, N501Y, Y505H, D614G, H655Y, N679K, P681H, N764K, D796Y, Q954H, N969K, C1235F
	BA.4 + V3G + I670V (BA.4.1.1)	USA/UK/Israel/Germany															4					-	-	.	.	.	.	.	.		D	.	N	K	.	.	R	.	V	.		.			V3G, T19I, L24-, P25-, P26-, A27S, H69-, V70-, G142D, V213G, G339D, S371F, S373P, S375F, T376A, D405N, R408S, K417N, N440K, L452R, S477N, T478K, E484A, F486V, Q498R, N501Y, Y505H, D614G, H655Y, I670V, N679K, P681H, N764K, D796Y, Q954H, N969K
	BA.2 + K417T (BA.2.18, BA.2.38, BA.2.40.1)	UK												3	3	2	4					.	.	.	.	.	.	.	.		D	.	T	K	.	.	.	.	.	R		.			T19I, L24-, P25-, P26-, A27S, G142D, V213G, G339D, S371F, S373P, S375F, T376A, D405N, R408S, K417T, N440K, S477N, T478K, E484A, Q493R, Q498R, N501Y, Y505H, D614G, H655Y, N679K, P681H, N764K, D796Y, Q954H, N969K
	Retired 2022-08-12
	BA.2 + 248S + ins248GEN (associated with BA.2.52, alternative representation [ + 247SGE,Y248N])	Italy													2	2																													T19I, L24-, P25-, P26-, A27S, G142D, V213G, Y248S, in248GEN, G339D, S371F, S373P, S375F, T376A, D405N, R408S, K417N, N440K, S477N, T478K, E484A, Q493R, Q498R, N501Y, Y505H, D614G, H655Y, N679K, P681H, N764K, D796Y, Q954H, N969K
	BA.2 + L452M (BA.2 / BA.2.13 / BA.2.9.1)	Denmark											2	2	3	2																													T19I, L24-, P25-, P26-, A27S, G142D, V213G, G339D, S371F, S373P, S375F, T376A, R408S, D405N, K417N, N440K, L452M, S477N, T478K, E484A, Q493R, Q498R, N501Y, Y505H, D614G, H655Y, P681H, N679K, N764K, D796Y, Q954H, N969K
	BA.4 + N658S + A701V (BA.4)	USA																																											T19I, L24-, P25-, P26-, A27S, H69-, V70-, G142D, V213G, G339D, S371F, S373P, S375F, T376A, D405N, R408S, K417N, N440K, L452R, S477N, T478K, E484A, F486V, Q498R, N501Y, Y505H, D614G, H655Y, N658S, N679K, P681H, A701V, N764K, D796Y, Q954H, N969K
	BA.2 + Y449N	UK													3	3																													T19I, L24-, P25-, P26-, A27S, G142D, V213G, G339D, S371F, S373P, S375F, T376A, D405N, R408S, K417N, N440K, Y449N, S477N, T478K, E484A, Q493R, Q498R, N501Y, Y505H, D614G, H655Y, N679K, P681H, N764K, D796Y, Q954H, N969K
	BA.2 + in212SGR (alternative representation V213S, ins213GRG is used in GISAID)	Denmark										2	2	3	2	2																													T19I, L24-, P25-, P26-, A27S, G142D, in212SGR, V213G, G339D, S371F, S373P, S375F, T376A, D405N, R408S, K417N, N440K, S477N, T478K, E484A, Q493R, Q498R, N501Y, Y505H, D614G, H655Y, N679K, P681H, N764K, D796Y, Q954H, N969K
	BA.2 + L452R (associated with BA.2.11)													2	2	2																													T19I, L24-, P25-, P26-, A27S, G142D, V213G, G339D, S371F, S373P, S375F, T376A, D405N, R408S, K417N, N440K, L452R, S477N, T478K, E484A, Q493R, Q498R, N501Y, Y505H, D614G, H655Y, N679K, P681H, N764K, D796Y, Q954H, N969K
	BA.4 + D936N (BA.4)	USA																																											T19I, L24-, P25-, P26-, A27S, H69-, V70-, G142D, V213G, G339D, S371F, S373P, S375F, T376A, D405N, R408S, K417N, N440K, L452R, S477N, T478K, E484A, F486V, Q498R, N501Y, Y505H, D614G, H655Y, N658S, N679K, P681H, N764K, D796Y, D936N, Q954H, N969K
	BA.4 + V3G with S408R reversion (BA.4.1)	Israel																																											V3G, T19I, L24-, P25-, P26-, A27S, H69-, V70-, G142D, V213G, G339D, S371F, S373P, S375F, T376A, D405N, S477N, T478K, E484A, F486V, Q498R, N501Y, Y505H, D614G, H655Y, N679K, P681H, N764K, D796Y, Q954H, N969K
	BA.2 + I68T	Belgium													3	3																													T19I, L24-, P25-, P26-, A27S, I68T, G142D, V213G, G339D, S371F, S373P, S375F, T376A, D405N, R408S, K417N, N440K, S477N, T478K, E484A, Q493R, Q498R, N501Y, Y505H, D614G, H655Y, N679K, P681H, N764K, D796Y, Q954H, N969K
	BA.2 + W64R	India													3	3																													T19I, L24-, P25-, P26-, A27S, W64R, G142D, V213G, G339D, S371F, S373P, S375F, T376A, D405N, R408S, K417N, N440K, S477N, T478K, E484A, Q493R, Q498R, N501Y, Y505H, D614G, H655Y, N679K, P681H, N764K, D796Y, Q954H, N969K
	Retired 2022-07-15
	BA.1.1+E484V	US, UK											1	3	3	R																													A67V, H69-, V70-, T95I, G142D, V143-, Y144-, Y145-, N211-, L212I, in214EPE, G339D, R346K, S371L, S373P, S375F, K417N, N440K, G446S, S477N, T478K, E484V, Q493R, G496S, Q498R, N501Y, Y505H, T547K, D614G, H655Y, N679K, P681H, N764K, D796Y, N856K, Q954H, N969K, L981F
	BA.2+S371Y	France													3	R																													T19I, L24-, P25-, P26-, A27S, G142D, V213G, G339D, S371Y, S373P, S375F, T376A, D405N, R408S, K417N, N440K, S477N, T478K, E484A, Q493R, Q498R, N501Y, Y505H, D614G, H655Y, N679K, P681H, N764K, D796Y, Q954H, N969K
	BA.2 + L24_ + P25_ + P26_ + A27_	Denmark									3	2	1	3	3	R																													T19I, G142D, V213G, G339D, S371F, S373P, S375F, T376A, D405N, R408S, K417N, N440K, S477N, T478K, E484A, Q493R, Q498R, N501Y, Y505H, D614G, H655Y, N679K, P681H, N764K, D796Y, Q954H, N969K
	Retired 2022-06-17
	BA.2+L452Q+S704L+N164K	US												3																															T19I, L24S, P25-, P26-, A27-, G142D, N164K, V213G, G339D, S371F, S373P, S375F, T376A, D405N, R408S, K417N, N440K, L452Q, S477N, T478K, E484A, Q493R, Q498R, N501Y, Y505H, D614G, H655Y, N679K, P681H, S704L, N764K, D796Y, Q954H, N969K
	BA.2+L452Q	Canada											2	3																															T19I, L24-, P25-, P26-, A27S, G142D, V213G, G339D, S371F, S373P, S375F, T376A, D405N, R408S, K417N, N440K, L452Q, S477N, T478K, E484A, Q493R, Q498R, N501Y, Y505H, D614G, H655Y, N679K, P681H, S704L, N764K, D796Y, Q954H, N969K
	BA.2+Y248S	Denmark												3																															T19I, L24S, P25-, P26-, A27-, G142D, V213G, Y248S, G339D, S371F, S373P, S375F, T376A, D405N, R408S, K417N, N440K, S477N, T478K, E484A, Q493R, Q498R, N501Y, Y505H, D614G, H655Y, N679K, P681H, N764K, D796Y, Q954H, N969K
	BA.2+E484V	Denmark											2	3																															T19I, L24S, P25-, P26-, A27-, G142D, V213G, G339D, S371F, S373P, S375F, T376A, D405N, R408S, K417N, N440K, S477N, T478K, E484V, Q493R, Q498R, N501Y, Y505H, D614G, H655Y, N679K, P681H, N764K, D796Y, Q954H, N969K
	BA.2 + L24S (without L24-, P25-, P26-)	Denmark																																											T19I,L24S,G142D,V213G,G339D,S371F,S373P,S375F,T376A,D405N,R408S,K417N,N440K,S477N,T478K,E484A,Q493R,Q498R,N501Y,Y505H,D614G,H655Y,N679K,P681H,N764K,D796Y,Q954H,N969K
	BA.2+L452M+D936Y (rare within larger lineage BA.2.13)	Belgium												3																															T19I, L24-, P25-, P26-, A27S, G142D, V213G, G339D, S371F, S373P, S375F, T376A, D405N, R408S, K417N, N440K, L452M, S477N, T478K, E484A, Q493R, Q498R, N501Y, Y505H, D614G, H655Y, N679K, P681H, N764K, D796Y, D936Y, Q954H, N969K
	BA.2+E1202Q	SA in BA.1, Denmark in BA.2																																											T19I L24- P25- P26- A27S G142D V213G G339D S371F S373P S375F T376A D405N R408S K417N N440K S477N T478K E484A Q493R Q498R N501Y Y505H D614G H655Y N679K P681H N764K D796Y Q954H N969K E1202Q
	BA.4+I670V	South Africa																																											T19I, L24-, P25-, P26-, A27S, H69-, V70-, G142D, V213G, G339D, S371F, S373P, S375F, T376A, D405N, R408S, K417N, N440K, L452R, S477N, T478K, F486V, E484A, Q498R, N501Y, Y505H, D614G, H655Y, I670V, N679K, P681H, N764K, D796Y, Q954H, N969K
	BA.2+N440_												3																																T19I, L24S, P25-, P26-, A27-, G142D, V213G, G339D, S371F, S373P, S375F, T376A, D405N, R408S, K417N, S477N, T478K, E484A, Q493R, Q498R, N501Y, Y505H, D614G, H655Y, N679K, P681H, N764K, D796Y, Q954H, N969K
	BA.2+N408_																																												T19I, L24S, P25-, P26-, A27-, G142D, V213G, G339D, S371F, S373P, S375F, T376A, D405N, K417N, N440K, S477N, T478K, E484A, Q493R, Q498R, N501Y, Y505H, D614G, H655Y, N679K, P681H, N764K, D796Y, Q954H, N969K
	Retired (2022-05-13)
	BA.2+V213S (replacing V213G)	Denmark																																											T19I, L24S, P25-, P26-, A27-, G142D, V213S, G339D, S371F, S373P, S375F, T376A, D405N, R408S, K417N, N440K, S477N, T478K, E484A, Q493R, Q498R, N501Y, Y505H, D614G, H655Y, N679K, P681H, N764K, D796Y, Q954H, N969K
	BA.1 + R346K + I666S + V736G + C738W + I993S + Y1272D	Poland											2																																A67V, H69-, V70-, T95I, G142D, V143-, Y144-, Y145-, N211-, L212I, in214EPE, G339D, R346K, S371L, S373P, S375F, K417N, N440K, G446S, S477N, T478K, E484A, Q493R, G496S, Q498R, N501Y, Y505H, T547K, D614G, H655Y, I666S, N679K, P681H, V736G, C738W, N764K, D796Y, N856K, Q954H, N969K, L981F, I993S, Y1272D
	BA.1 + A701V									1	2	2	3																																A67V, H69-, V70-, T95I, G142D, V143-, Y144-, Y145-, N211-, L212I, in214EPE, G339D, S371L, S373P, S375F, K417N, N440K, G446S, S477N, T478K, E484A, Q493R, G496S, Q498R, N501Y, Y505H, T547K, D614G, H655Y, N679K, P681H, A701V, N764K, D796Y, N856K, Q954H, N969K, L981F
	BA.2+G798D	India											3																																T19I, L24-, P25-, P26-, A27S, G142D, V213G, G339D, S371F, S373P, S375F, T376A, D405N, R408S, K417N, N440K, S477N, T478K, E484A, Q493R, Q498R, N501Y, Y505H, D614G, H655Y, N679K, P681H, N764K, D796Y, G798D, Q954H, N969K
	AY.4 x BA.1 chimera (Delta NTD until 157-, 158- , then BA.1) (associated with Pango lineage XD)	France											3																																T19R, A27S, T95I, G142D, E156G, F157-, R158-, N211-, L212I, in214EPE, G339D, S371L, S373P, S375F, K417N, N440K, G446S, S477N, T478K, E484A, Q493R, G496S, Q498R, N501Y, Y505H, T547K, D614G, H655Y, N679K, P681H, N764K, D796Y, N856K, Q954H, N969K, L981F
	BA.1.1 + in214GAR + D215N	Croatia										2	3																																A67V, H69-, V70-, T95I, G142D, V143-, Y144-, Y145-, N211-, L212I, in214GAR, D215N, G339D, R346K, S371L, S373P, S375F, K417N, N440K, G446S, S477N, T478K, E484A, Q493R, G496S, Q498R, N501Y, Y505H, T547K, D614G, H655Y, N679K, P681H, N764K, D796Y, N856K, Q954H, N969K, L981F		BA.1
	BA.2+S704L (without L452Q)	UK/US																																											T19I, L24S, P25-, P26-, A27-, G142D, V213G, G339D, S371F, S373P, S375F, T376A, D405N, R408S, K417N, N440K, S477N, T478K, E484A, Q493R, Q498R, N501Y, Y505H, D614G, H655Y, N679K, P681H, S704L, N764K, D796Y, Q954H, N969K
	BA.2+S730F	US																																											T19I, L24S, P25-, P26-, A27-, G142D, V213G, G339D, S371F, S373P, S375F, T376A, D405N, R408S, K417N, N440K, S477N, T478K, E484A, Q493R, Q498R, N501Y, Y505H, D614G, H655Y, N679K, P681H, S730F, N764K, D796Y, Q954H, N969K
	BA.2+P1162S												3																																T19I, L24S, P25-, P26-, A27-, G142D, V213G, G339D, S371F, S373P, S375F, T376A, D405N, R408S, K417N, N440K, S477N, T478K, E484A, Q493R, Q498R, N501Y, Y505H, D614G, H655Y, N679K, P681H, N764K, D796Y, Q954H, N969K, P1162S
	BA.2 x BA.1.1 chimera (BA.2 with some BA.1.1 RBD)	UK											3																																T19I, L24S, P25-, P26-, A27-, G142D, V213G, G339D, R346K, S371L, S373P, S375F, D405N, R408S, K417N, N440K, S477N, T478K, E484A, Q493R, Q498R, N501Y, Y505H, D614G, H655Y, N679K, P681H, N764K, D796Y, Q954H, N969K
	BA.2+N440_												3																																T19I, L24S, P25-, P26-, A27-, G142D, V213G, G339D, S371F, S373P, S375F, T376A, D405N, R408S, K417N, S477N, T478K, E484A, Q493R, Q498R, N501Y, Y505H, D614G, H655Y, N679K, P681H, N764K, D796Y, Q954H, N969K
	BA.1 + K417_ + N440_ + G446_	USA									3	3	3																																A67V, H69-, V70-, T95I, G142D, V143-, Y144-, Y145-, N211-, L212I, in214EPE, G339D, S371L, S373P, S375F, S477N, T478K, E484A, Q493R, G496S, Q498R, N501Y, Y505H, T547K, D614G, H655Y, N679K, P681H, N764K, D796Y, N856K, Q954H, N969K, L981F
	BA.1 + F643L + A701V	UK									2	2	3																																A67V, H69-, V70-, T95I, G142D, V143-, Y144-, Y145-, N211-, L212I, in214EPE, G339D, S371L, S373P, S375F, K417N, N440K, G446S, S477N, T478K, E484A, Q493R, G496S, Q498R, N501Y, Y505H, T547K, D614G, F643L, H655Y, N679K, P681H, A701V, N764K, D796Y, N856K, Q954H, N969K, L981F
	BA.2 x BA.1 chimera (BA.2 with some BA.1 NTD)	Germany											3																																T19I, L24S, P25-, P26-, A27-, A67V, H69-, V70-, G142D, V213G, G339D, S371F, S373P, S375F, T376A, D405N, R408S, K417N, N440K, S477N, T478K, E484A, Q493R, Q498R, N501Y, Y505H, D614G, H655Y, N679K, P681H, N764K, D796Y, Q954H, N969K
	XE	UK											2																																T19I, L24-, P25-, P26-, A27S, G142D, V213G, G339D, S371F, S373P, S375F, T376A, D405N, R408S, K417N, N440K, S477N, T478K, E484A, Q493R, Q498R, N501Y, Y505H, D614G, H655Y, N679K, P681H, N764K, D796Y, Q954H, N969K
	Retired (2022-04-07)
	BA.1 + N211_ + L212_ + 214_	Denmark									3	3																																	A67V, H69-, V70-, T95I, G142D, V143-, Y144-, Y145-, G339D, S371L, S373P, S375F, K417N, N440K, G446S, S477N, T478K, E484A, Q493R, G496S, Q498R, N501Y, Y505H, T547K, D614G, H655Y, N679K, P681H, N764K, D796Y, N856K, Q954H, N969K, L981F	BA.1 x [Ancestral NTD, likely sequencing issues]
	BA.2+N408_																																												T19I, L24S, P25-, P26-, A27-, G142D, V213G, G339D, S371F, S373P, S375F, T376A, D405N, K417N, N440K, S477N, T478K, E484A, Q493R, Q498R, N501Y, Y505H, D614G, H655Y, N679K, P681H, N764K, D796Y, Q954H, N969K
	BA.2+P1162L																																												T19I, L24S, P25-, P26-, A27-, G142D, V213G, G339D, S371F, S373P, S375F, T376A, D405N, R408S, K417N, N440K, S477N, T478K, E484A, Q493R, Q498R, N501Y, Y505H, D614G, H655Y, N679K, P681H, N764K, D796Y, Q954H, N969K, P1162L
	BA.2_+I1221T																																												T19I, L24S, P25-, P26-, A27-, G142D, V213G, G339D, S371F, S373P, S375F, T376A, D405N, R408S, K417N, N440K, S477N, T478K, E484A, Q493R, Q498R, N501Y, Y505H, D614G, H655Y, N679K, P681H, N764K, D796Y, Q954H, N969K, I1221T
	BA.2+M1229I																																												T19I, L24S, P25-, P26-, A27-, G142D, V213G, G339D, S371F, S373P, S375F, T376A, D405N, R408S, K417N, N440K, S477N, T478K, E484A, Q493R, Q498R, N501Y, Y505H, D614G, H655Y, N679K, P681H, N764K, D796Y, Q954H, N969K, M1229I
	BA.2+Q787H	UK																																											T19I, L24-, P25-, P26-, A27S, G142D, V213G, G339D, S371F, S373P, S375F, T376A, D405N, R408S, K417N, N440K, S477N, T478K, E484A, Q493R, Q498R, N501Y, Y505H, D614G, H655Y, N679K, P681H, N764K, Q787H, D796Y, Q954H, N969K
	BA.2+A522P	India, Denmark																																											T19I, L24-, P25-, P26-, A27S, G142D, V213G, G339D, S371F, S373P, S375F, T376A, D405N, R408S, K417N, N440K, S477N, T478K, E484A, Q493R, Q498R, N501Y, Y505H, A522P, D614G, H655Y, N679K, P681H, N764K, D796Y, Q954H, N969K
	BA.2+A846G	UK																																											T19I, L24-, P25-, P26-, A27S, G142D, V213G, G339D, S371F, S373P, S375F, T376A, D405N, R408S, K417N, N440K, S477N, T478K, E484A, Q493R, Q498R, N501Y, Y505H, D614G, H655Y, N679K, P681H, N764K, D796Y, A846G, Q954H, N969K
	BA.1 + Q628K	Denmark, UK									2	2																																	A67V, H69-, V70-, T95I, G142D, V143-, Y144-, Y145-, N211-, L212I, in214EPE, G339D, S371L, S373P, S375F, K417N, N440K, G446S, S477N, T478K, E484A, Q493R, G496S, Q498R, N501Y, Y505H, T547K, D614G, Q628K, H655Y, N679K, P681H, A701V, N764K, D796Y, N856K, Q954H, N969K, L981F
	BA.2+I68T	India																																											T19I, L24-, P25-, P26-, A27S, I68T, G142D, V213G, G339D, S371F, S373P, S375F, T376A, D405N, R408S, K417N, N440K, S477N, T478K, E484A, Q493R, Q498R, N501Y, Y505H, D614G, H655Y, N679K, P681H, N764K, D796Y, Q954H, N969K
	BA.1 + I1081V									2	2	2																																	A67V, H69-, V70-, T95I, G142D, V143-, Y144-, Y145-, N211-, L212I, in214EPE, G339D, S371L, S373P, S375F, K417N, N440K, G446S, S477N, T478K, E484A, Q493R, G496S, Q498R, N501Y, Y505H, T547K, D614G, H655Y, N679K, P681H, N764K, D796Y, N856K, Q954H, N969K, L981F, I1081V
	BA.1 + N211_ + L212_ + 214_ + G339_ + S371_ + S373_ + S375_ + K417_ + N440_ + G446_ + L452R	Turkey									3	3																																	A67V, H69-, V70-, T95I, G142D, V143-, Y144-, Y145-, L452R, S477N, T478K, E484A, Q493R, G496S, Q498R, N501Y, Y505H, T547K, D614G, H655Y, N679K, P681H, N764K, D796Y, N856K, Q954H, N969K, L981F	B.1.1.529 x [Delta NTD + RBD chimera, likely sequencing issues]
	BA.2+S704L	India																																											T19I, L24-, P25-, P26-, A27S, G142D, V213G, G339D, S371F, S373P, S375F, T376A, D405N, R408S, K417N, N440K, S477N, T478K, E484A, Q493R, Q498R, N501Y, Y505H, D614G, H655Y, N679K, P681H, S704L, N764K, D796Y, Q954H, N969K
	BA.2+F186S	UK																																											T19I, L24-, P25-, P26-, A27S, G142D, F186S, V213G, G339D, S371F, S373P, S375F, T376A, D405N, R408S, K417N, N440K, S477N, T478K, E484A, Q493R, Q498R, N501Y, Y505H, D614G, H655Y, N679K, P681H, N764K, D796Y, Q954H, N969K
	BA.1 + K417_ + N440_ + G446_ + L452R (underscore = ancestral)									1	2	2																																	A67V, H69-, V70-, T95I, G142D, V143-, Y144-, Y145-, N211-, L212I, in214EPE, G339D, S371L, S373P, S375F, L452R, S477N, T478K, E484A, Q493R, G496S, Q498R, N501Y, Y505H, T547K, D614G, H655Y, N679K, P681H, N764K, D796Y, N856K, Q954H, N969K, L981F	BA.1 x [Delta RBD chimera ]
	BA.1 + K417_ (underscore = ancestral)	USA									2	2																																	A67V, H69-, V70-, T95I, G142D, V143-, Y144-, Y145-, N211-, L212I, in214EPE, G339D, S371L, S373P, S375F, N440K, G446S, S477N, T478K, E484A, Q493R, G496S, Q498R, N501Y, Y505H, T547K, D614G, H655Y, N679K, P681H, N764K, D796Y, N856K, Q954H, N969K, L981F
	B.1.640.2									2	3	3																																	L5F, P9L, E96Q, C136-, N137-, D138-, P139-, F140-, L141-, G142-, V143-, Y144-, R190S, D215H, R346S, N394S, Y449N, E484K, F490S, N501Y, D614G, P681H, T859N, D1139H
	BA.3									2	2	2																																	A67V, H69-, V70-, T95I, G142D, V143-, Y144-, Y145-, N211-, L212I, G339D, S371F, S373P, S375F, D405N, K417N, N440K, G446S, S477N, T478K, E484A, Q493R, Q498R, N501Y, Y505H, D614G, H655Y, N679K, P681H, N764K, D796Y, Q954H, N969K
	BA.1+ I666S + V736G + C738W + I993S + Y1272D	Poland																																											A67V, H69-, V70-, T95I, G142D, V143-, Y144-, Y145-, N211-, L212I, in214EPE, G339D, S371L, S373P, S375F, K417N, N440K, G446S, S477N, T478K, E484A, Q493R, G496S, Q498R, N501Y, Y505H, T547K, D614G, H655Y, I666S, N679K, P681H, V736G, C738W, N764K, D796Y, N856K, Q954H, N969K, L981F, I993S, Y1272D
	BA.1 + 1_E156- + F157- + R158G + N211_ + L212_ + 214_ + G339_ + S371_ + S373_ + S375_ + K417_ + N440_ + G446_ + L452R + S477_ + E484_ + Q493_ + G496_ + Q498_ + N501_ + Y505_	Italy									3	3																																	A67V, H69-, V70-, T95I, G142D, V143-, Y144-, Y145-, E156-, F157-, R158G, L452R, T478K, T547K, D614G, H655Y, N679K, P681H, N764K, D796Y, N856K, Q954H, N969K, L981F	B.1.1.529 x [Delta NTD + RBD chimera, likely sequencing issues]
	BA.1 + 1_G339_ + S371_ + S373_ + S375_ + K417_ + N440_ + G446_ + L452R_S477_ + E484_ + Q493_ + G496_ + Q498_ + N501_ + Y505_ + T547_ + H655_ + N679_ + P681R	Turkey									3	3																																	A67V, H69-, V70-, T95I, G142D, V143-, Y144-, Y145-, N211-, L212I, in214EPE, L452R, T478K, D614G, P681R, N764K, D796Y, N856K, Q954H, N969K, L981F	B.1.1.529 x [Delta RBD to furin cleavage site chimera, likely sequencing issues]
	B.1.617.2 + T95I + E484A								1	2	3	3																																	T19R, T95I, G142D, E156-, F157-, R158G, L452R, T478K, E484A, D614G, P681R, D950N
	Retired (2022-03-11)
	B.1.640.1 (previously B.1.1640)	France							1	2	3																																		P9L, E96Q, C136-, N137-, D138-, P139-, F140-, L141-, G142-, V143-, Y144-, R190S, I210T, R346S, N394S, Y449N, F490R, N501Y, D614G, P681H, T859N, D936H
	B.1.617.2 + K77T + E484Q					R		3	1	3	3																																		T19R, K77T, G142D, E156-, F157-, R158G, L452R, T478K, E484Q, D614G, P681R, D950N
	B.1.617.2 + T95I + Y145H + A222V (now part of AY4.2)	UK				R		1	1	2	3																																		T19R, T95I, G142D, Y145H, E156G, F157-, R158-, A222V, L452R, T478K, D614G, P681R, D950N
	B.1.617.2 + A222V	Indonesia, Italy			3	1	1	1	1	3	3																																		T19R, G142D, E156-, F157-, R158G, A222V, L452R, T478K, D614G, P681R, D950N
	B.1.617.2 + T95I + E484K								1	3	3																																		T19R, T95I, G142D, E156G, F157-, R158-, L452R, T478K, E484K, D614G, P681R, D950N
	B.1.617.2 + G446V					2	1	1	1	3	3																																		T19R, T95I, G142D, E156-, F157-, R158G, G446V, L452R, T478K, D614G, P681R, D950N
	B.1.617.2 + T95I + H655Y						3	2	2	4	3																																		T19R, T95I, G142D, E156-, F157-, R158G, L452R, T478K, D614G, H655Y, P681R, D950N
	B.1.617.2 + V36F + T95I + Y145H + A222V (AY.4.2.1)	UK							2	4	3																																		T19R, V36F, T95I, G142D, Y145H, E156G, F157-, R158-, A222V, L452R, T478K, D614G, P681R, D950N
	B.1.617.2 + T95I + S494L						2	2	2	4	3																																		T19R, T95I, G142D, E156-, F157-, R158G, L452R, T478K, S494L, D614G, P681R, D950N
	B.1.617.2 + T95I + Q675H						3	2	3	4	3																																		T19R, T95I, G142D, E156-, F157-, R158G, L452R, T478K, D614G, Q675H, P681R, D950N
	B.1.617.2 + T95I				2	2	1	1	1	3	3																																		T19R, T95I, G142D, E156G, F157-, R158-, L452R, T478K, D614G, P681R, D950N
	Retired 2022-02-10
	P.1.9 (P.1 + Q675H)						4	2	3	4																																			L18F, T20N, P26S, D138Y, R190S, K417T, E484K, N501Y, D614G, H655Y, Q675H, T1027I, V1176F
	B.1.617.2 + T95I + Y145H + A222V + V1264L	Scotland						1	1	3																																			T19R, T95I, G142D, Y145H, E156G, F157-, R158-, A222V, L452R, T478K, D614G, P681R, D950N, V1264L
	B.1.637.1 (Still asigned as B.1.637 in GISAID)	USA/NY								2																																			H69-, V70-, D80G, E96Q, Y144-, F157S, L244-, H245-, R246-, S247-, A264V, G446R, L452R, T478R, D614G, P681R, T859N, D936H, D950H, N978S
	B.1.617.2 + T95I + G446V + L1265F (AY.34.1)	Chile																																											T19R, T95I, E156G, F157-, R158-, G446V, L452R, T478K, D614G, Q677H, P681R, D950N, L1265F
	B.1.639 + L452R	Germany	I moved this to 'New PANGOs' as we do not have a B.1.639 already																																										H69-, V70-, G142D, V143-, Y144-, Y145-, E156G, F157-, R158-, N211-, L212I, L452R, T478K, D614G
	B.1.617.2 + T29A + T250I + T299I + Q613H						3	1	2	4																																			T19R, T29A, G142D, E156-, F157-, R158G, T250I, T299I, L452R, T478K, Q613H, D614G, P681R, D950N
	B.1.617.2 + T95I + L1265F (AY.34.1)	Chile																																											T19R, T95I, E156G, F157-, R158-, L452R, T478K, D614G, Q677H, P681R, D950N, L1265F
	B.1.617.2 + V36F + T95I + Y145H + A222V + V1264L	UK							2	4																																			T19R, V36F, T95I, G142D, Y145H, E156G, F157-, R158-, A222V, L452R, T478K, D614G, P681R, D950N, V1264L
	B.1.617.2 + T95I + I850L (out of retirement)	Germany					R		1	4																																			T19R, T95I, G142D, E156G, F157-, R158-, L452R, T478K, D614G, P681R, I850L, D950N
	B.1.617.2 + T95I + Q677H	India				1	2	1	1	3																																			T19R, T95I, E156G, F157-, R158-, L452R, T478K, D614G, Q677H, P681R, D950N
	BA.1 + N211_ + L212_ + 214_ + G339_ + S371_ + S373_ + S375_ + K417_ + N440_ + G446_ + L452R + S477_ + E484_ + Q493_ + G496_ + Q498_ + N501_ + Y505_	Turkey	B.1.1.529 x [Delta NTD + RBD chimera, likely sequencing issues]																																										A67V, H69-, V70-, T95I, G142D, V143-, Y144-, Y145-, L452R, T478K, T547K, D614G, H655Y, N679K, P681H, N764K, D796Y, N856K, Q954H, N969K, L981F
	Retired 2022-01-14
	P.1.7 (P.1 + P681H)	Brazil					1	2	3																																				L18F, T20N, P26S, D138Y, R190S, K417T, E484K, N501Y, D614G, H655Y, P681H, T1027I, V1176F
	P.1.8 (P.1 + T470N + P681R + C1235F)					2	3	3	3																																				L18F, T20N, P26S, D138Y, R190S, K417T, T470N, E484K, N501Y, D614G, H655Y, P681R, T1027I, V1176F, C1235F
	B.1.617.2 + Q613H								1																																				T19R, G142D, E156-, F157-, R158G, L452R, T478K, Q613H, D614G, P681R, D950N
	B.1.617.2 + T95I + V1104L (Richards row 60, but out of retirement, and here it is in its common form, with the T95I)					R			2																																				T19R, T95I, G142D, E156G, F157-, R158-, L452R, T478K, D614G, P681R, D950N, V1104L
	B.1.617.2 + P251L					2	2	1	2																																				T19R, G142D, E156-, F157-, R158G, P251L, L452R, T478K, D614G, P681R, D950N
	B.1.617.2 + T95I + K444N						4	3	3																																				T19R, T95I, G142D, E156-, F157-, R158G, K444N, L452R, T478K, D614G, P681R, D950N
	B.1.617.2 + L1234I + V1264L								1																																				T19R, G142D, E156-, F157-, R158G, L452R, T478K, D614G, P681R, D950N, L1234I, V1264L
	B.1.617.2 + T95I + D138H						3	2	2																																				T19R, T95I, D138H, G142D, E156-, F157-, R158G, L452R, T478K, D614G, P681R, D950N
	B.1.617.2 + A222V + V1264L (now part of AY.4)					R		1	2																																				T19R, G142D, E156G, F157-, R158-, A222V, L452R, T478K, D614G, P681R, D950N, V1264L
	B.1.617.2 + A222V + Q613H (Alternative to Richard's row 61: the much more common alternative to just Q613H)								2																																				T19R,G142D,E156-,F157-,R158G,A222V,L452R,T478K,Q613H,D614G,P681R,D950N
	B.1.617.2 + V70I								3																																				T19R, V70I, G142D, E156-, F157-, R158G, L452R, T478K, D614G, P681R, D950N
	B.1.617.2 + T95I + S477I						4	2	3																																				T19R, T95I, G142D, E156-, F157-, R158G, L452R, S477I, T478K, D614G, P681R, D950N
	B.1.617.2 + T95I + L1234I + V1264L (Alternative to Richard's row 66)								3																																				T19R,G142D,E156-,F157-,R158G,L452R,T478K,D614G,P681R,D950N,L1234I,V1264L
	B.1.617.2 + T29A + T250I						1	1	2																																				T19R, T29A, G142D, E156-, F157-, R158G, T250I, L452R, T478K, D614G, P681R, D950N
	B.1.617.2 + S112L + A522V						3	2	3																																				T19R, S112L, G142D, E156-, F157-, R158G, L452R, T478K, A522V, D614G, P681R, D950N
	B.1.617.2 + A1078S	India, Europe						2	3																																				T19R, T95I, G142D, E156G, F157del, R158del, L452R, T478K, D614G, P681R, D950N, A1078S
	B.1.617.2 + S112L (Richards row 58 above, but out of retirement)								3																																				T19R, S112L, G142D, E156-, F157-, R158G, L452R, T478K, D614G, P681R, D950N
	Retired 2021-12-09
	B.1.621 + K417N						2	3																																					T95I, insert143T, Y144S, Y145N, R346K, K417N, E484K, N501Y, D614G, P681H, D950N
	B.1.526 (Iota) + R78S + D215H + L244:247- + G446R + T478R																																												R78S,D80G,Y144-,F157S,D215H,L244:247-,G446R,L452R,T478R,D614G,P681R,T859N,D950H,N978S
	B.1.617.2 + A222V + V367L						2	3																																					T19R, G142D, E156-, F157-, R158G, A222V, V367L, L452R, T478K, D614G, P681R, D950N
	P.1.15 (same as P.1 for spike)
	B.1.617.2 + T95I + Q414H						3	2																																					T19R, T95I, G142D, E156-, F157-, R158G, Q414H, L452R, T478K, D614G, P681R, D950N
	B.1.596 del141-144 (associated with transmission in white-tailed deer)	US
	P.1.4 (P.1 + N679K)	Brazil					1	2																																					L18F, T20N, P26S, D138Y, R190S, K417T, E484K, N501Y, D614G, H655Y, N679K, T1027I, V1176F
	Retired 2021-11-05
	B.1.617.2 + T95I + S255F						3																																						T19R, T95I, G142D, E156-, F157-, R158G, S255F, L452R, T478K, D614G, P681R, D950N
	B.1.617.2 + T572I	India, Turkey																																											T19R, T95I, G142D, E156G, F157del, R158del, L452R, T478K, T572I, D614G, P681R, D950N
	B.1.617.2 + T95I + Y144-						4																																						T19R, T95I, G142D, Y144-, E156-, F157-, R158G, L452R, T478K, D614G, P681R, D950N
	B.1.617.2 + A222V + D253A						3																																						T19R, G142D, E156-, F157-, R158G, A222V, D253A, L452R, T478K, D614G, P681R, D950N, D979E
	B.1.617.2 + A222V + T250S						4																																						T19R, G142D, E156-, F157-, R158G, A222V, T250S, L452R, T478K, D614G, P681R, D950N
	B.1.617.2 + T95I + N148S						4																																						T19R, T95I, G142D, N148S, E156-, F157-, R158G, L452R, T478K, D614G, P681R, D950N
	B.1.617.2 + P809S	India, Europe																																											T19R, T95I, G142D, E156G, F157del, R158del, L452R, T478K, D614G, P681R, P809S, D950N
	B.1.617.2 + T95I + P1162S						4																																						T19R, T95I, G142D, E156-, F157-, R158G, L452R, T478K, D614G, P681R, D950N, P1162S
	B.1.617.2 + T95I + S256L						4																																						T19R, T95I, G142D, E156-, F157-, R158G, S256L, L452R, T478K, D614G, P681R, D950N
	Retired 2021-10-08
	B.1.617.2 + V1264L					3																																							T19R, G142D, E156-, F157-, R158G, L452R, T478K, D614G, P681R, D950N, V1264L
	B.1.617.2 + S112L																																												T19R, S112L, G142D, E156-, F157-, R158G, L452R, T478K, D614G, P681R, D950N
	B.1.617.2 + L455F																																												T19R, G142D, E156-, F157-, R158G, L452R, L455F, T478K, D614G, P681R, D950N
	B.1.617.2 + T22I + A67V	UK																																											T19R, T22I, A67V, G142D, E156-, F157-, R158G, L452R, T478K, D614G, P681R, D950N
	B.1.617.2 + T95I + T250N																																												T19R, T95I, G142D, E156-, F157-, R158G, T250N, L452R, T478K, D614G, P681R, D950N
	B.1.617.2 + T29A - D142G + T299I + Q613H (the only form of this variant has ancestral G142)																																												T19R, T29A, E156-, F157-, R158G, T250I, T299I, L452R, T478K, Q613H, D614G, P681R, D950N
	B.1.617.2 + K77T																																												T19R, K77T, G142D, E156-, F157-, R158G, L452R, T478K, D614G, P681R, D950N
	B.1.617.2 + A222V + V289I																																												T19R, G142D, E156-, F157-, R158G, A222V, V289I, L452R, T478K, D614G, P681R, D950N
	B.1.617.2 + L18F + T95I																																												L18F, T19R, T95I, G142D, E156-, F157-, R158G, L452R, T478K, D614G, P681R, D950N
	B.1.617.2 + A222V + N1074S + V1264L																																												T19R, G142D, E156-, F157-, R158G, A222V, L452R, T478K, D614G, P681R, D950N, N1074S, V1264L
	B.1.617.2 + T95I + D253G																																												T19R, T95I, G142D, E156-, F157-, R158G, D253G, L452R, T478K, D614G, P681R, D950N
	B.1.617.2 + T95I + N501Y + P681H																																												T19R, T95I, G142D, E156-, F157-, R158G, L452R, T478K, N501Y, D614G, P681H, D950N
	B.1.617.2 + H69- + V70-				4	3																																							T19R, H69-, V70-, G142D, E156-, F157-, R158G, L452R, T478K, D614G, P681R, D950N
	P.1.3 (P.1 + L141-,G142-,V143-,Y144-)																																												L18F, T20N, P26S, D138Y, L141-, G142-, V143-, Y144-, R190S, K417T, E484K, N501Y, D614G, H655Y, T1027I, V1176F
	B.1.617.2 + T791I																																												T19R, G142D, E156-, F157-, R158G, L452R, T478K, D614G, P681R, T791I, D950N
	C.1.2					2																																							P9L, C136F, Y144-, R190S, D215G, A243-, L244-, Y449H, E484K, N501Y, D614G, H655Y, N679K, T716I, T859N
	B.1.617.2 + V362F																																												T19R, G142D, E156-, F157-, R158G, V362F, L452R, T478K, D614G, P681R, D950N
	B.1.617.2 + S112L + S477G																																												T19R, S112L, G142D, E156-, F157-, R158G, L452R, S477G, T478K, D614G, P681R, D950N
	B.1.617.2 + A688V					3																																							T19R G142D E156G F157- R158- L452R T478K D614G P681R A688V D950N
	B.1.617.2 - G156E - -157F - -158R					2																																							T19R, G142D, L452R, T478K, D614G, P681R, D950N
	B.1.617.2 + H69- + V70- + Y144-				4	3																																							H69-, V70-, Y144-, T19R, G142D, E156-, F157-, R158G, L452R, T478K, D614G, P681R, D950N
	B.1.617.2 + H69-,V70- + Y144- + 142G + E156 + F157 + R158 (likely Alpha recombination)																																												T19R, H69-, V70-, Y144-, L452R, T478K, D614G, P681R, D950N
	B.1.626	USA																																											L18F, A67-, I68-, H69-, G257S, E484K, F490S, N501T, D614G, T859N
	B.1.619.1			W	3	2																																							I210T, N440K, E484K, D614G, D936N, S939F, T1027I			EPI_ISL_2361101
	C.1.2 + P25L + N440K + P681H + D936H					2																																							P9L, P25L, C136F, Y144-, R190S, D215G, A243-, L244-, N440K, Y449H, E484K, N501Y, D614G, H655Y, P681H, T716I, T859N, D936H
	B.1.617.2 + L244S																																												T19R, G142D, E156-, F157-, R158G, L244S, L452R, T478K, T572I, D614G, P681R, D950N
	B.1.617.2 + A222V + A262S																																												T19R, G142D, E156-, F157-, R158G, A222V, A262S, L452R, T478K, D614G, P681R, D950N
	B.1.617.2 - 452L																																												T19R, G142D, E156-, F157-, R158G, T478K, D614G, P681R, D950N
	C.36.3 (was C.36)	Egypt, US, Denmark		W	2	2																																							S12F, H69-, V70-, W152R, R346S, L452R, D614G, Q677H, A899S		EPI_ISL_1275864	EPI_ISL_1245879
	B.1.1.7 + F490S			W	2	2																																							H69-, V70-, Y144-, F490S, N501Y, A570D, D614G, P681H, T716I, S982A, D1118H		N/A		N/A
	B.1.1.523	Russia, Germany, US		W	1	3																																							E156-, F157-, R158-, F306L, E484K, S494P, D614G, E780A, D839V, T1027I		EPI_ISL_2448704	EPI_ISL_2448704
	B.1.1.7 + E484Q			W	3	3																																							H69-, V70-, Y144-, E484Q, N501Y, A570D, D614G, P681H, T716I, S982A, D1118H		N/A		N/A
	B.1.617.2 + T95I - G156E - -157F - -158R	India				3																																							T19R T95I G142D L452R T478K D614G P681R D950N
	B.1.617.2 + V16F +T95I +I1179V																																												V16F, T19R, T95I, G142D, E156-, F157-, R158G, L452R, T478K, D614G, P681R, D950N, I1179V
	B.1.620	South Korea Lithuania		W	2	2																																							P26S, H69-, V70-, V126A, Y144-, L241-, L242-, A243-, H245Y, S477N, E484K, D614G, P681H, T1027I, D1118H		EPI_ISL_2361096	EPI_ISL_2361097
	B.1.623	USA																																											L452R, D614G, P681R
	B.1.1.318	UK			3	2																																							T95I, Y144-, E484K, D614G, P681H, D796H			EPI_ISL_986813
	B.1.177.82																																												A222V, A262S, P272L, D614G
	B.1.258.17																																												H69-, V70-, L189F, N439K, D614G, V772I
	B.1.617.2 + R21T + A222V																																												T19R, R21T, G142D, E156-, F157-, R158G, A222V, L452R, T478K, D614G, P681R, D950N
	B.1.630			W	1	3																																							A222V, A243-, L244-, P9L, C136F, Y144-, L452R, T478R, E484Q, D614G, H655Y, D950N (A243-, L244- is equivalent to L242- A243- in aas, but more parsimonious at 243-244 by the nucs)
	P.1 + H49Y					3																																							L18F, T20N, P26S, H49Y, D138Y, R190S, K417T, E484K, N501Y, D614G, H655Y, T1027I, V1176F
	B.1.1.284																																												M153T, G184S, D614G, Q677H
	B.1.617.2 + T95I + H66Y	South Africa				3																																							T19R, H66Y, T95I, G142D, E156G, F157-, R158-, L452R, T478K, D614G, P681R, D950N
	B.1.628	USA																																											L18R, T95I, R158S, N440K, D614G, P681H, A688V, S735A, T1027I
	B.1.575	US		3	4	3																																							S494P, P681H, D614G, T716I		EPI_ISL_1912886	EPI_ISL_2634469
	B.1.632	Mexico																																											T29I, F32L, M153T, F157S, G252V, S477N, E484K, D614G, H655Y, P681H, D936H, D1260H
	P.1 + T470N	Brazil, Rio de Janeiro				2																																							L18F, T20N, P26S, D138Y, R190S, K417T, T470N, E484K, N501Y, D614G, H655Y, P681R, T1027I, V1176F, C1235F
	Retired 2021-08-26
	B.1.617.2 + T95I + T719I					R																																							T19R, T95I, G142D, E156-, F157-, R158G, L452R, T478K, D614G, P681R, T719I, D950N
	B.1.617.2 + L216F + G1124V				4	R																																							T19R, G142D, E156-, F157-, R158G, L216F, L452R, T478K, D614G, P681R, D950N, G1124V
	B.1.617.2 + T95I + Y145H + A222V (now part of AY)	UK				R																																							T19R T95I G142D Y145H E156G F157- R158- A222V L452R T478K D614G P681R D950N
	B.1.1.7 + S494P			W	2	R																																							H69-, V70-, Y144-, S494P, N501Y, A570D, D614G, P681H, T716I, S982A, D1118H		N/A		N/A
	B.1.1.7 + L5F			W	4	R																																							L5F, H69-, V70-, Y144-, N501Y, A570D, D614G, P681H, T716I, S982A, D1118H
	B.1.1.7 + W152R			W	3	R																																							H69-, V70-, Y144-, W152R, N501Y, A570D, D614G, P681H, T716I, S982A, D1118H
	B.1.617.2 + T95I + I850L	Germany				R																																							T19R, T95I, G142D, E156G, F157-, R158-, L452R, T478K, D614G, P681R, I850L, D950N
	B.1.1.7 + T572I			W	4	R																																							H69-, V70-, Y144-, N501Y, A570D, T572I, D614G, P681H, T716I, S982A, D1118H
	B.1.617.2 + T95I + V1104L					R																																							T19R, T95I, G142D, E156G, F157-, R158-, L452R, T478K, D614G, P681R, D950N, V1104L
	B.1.1.7 + L452R			W	2	R																																							H69-, V70-, Y144-, L452R, N501Y, A570D, D614G, P681H, T716I, S982A, D1118H		N/A		N/A
	B.1.617.2 + T95I + Y248H					R																																							T19R, T95I, G142D, E156-, F157-, R158G, Y248H, L452R, T478K, D614G, P681R, D950N
	B.1.617.2 + A222V + V1264L (now part of AY.4)					R																																							T19R, G142D, E156G, F157-, R158-, A222V, L452R, T478K, D614G, P681R, D950N, V1264L
	B.1.617.2 + T95I + K97N (now part of AY.4)	India				R																																							T19R, T95I, K97N, G142D, E156G, F157-, R158-, L452R, T478K, D614G, P681R, D950N
	P.4					R																																							G142V, N164K, Q173K, L452R, D614G, S704L, I720V, V1176F
	B.1.617.2 + A222V + N1074S + V1104L					R																																							T19R, G142D, E156G, F157-, R158-, A222V, L452R, T478K, D614G, P681R, D950N, N1074S, V1264L
	B.1.617.2 + K77T + E484Q					R																																							T19R, K77T, G142D, E156-, F157-, R158G, L452R, T478K, E484Q, D614G, P681R, D950N (Note: E156-, F157-, R158G == E156G, F157-, R158-)
	B.1.1.7 + F490L			W	2	R																																							H69-, V70-, Y144-, F490L, N501Y, A570D, D614G, P681H, T716I, S982A, D1118H		N/A		N/A
	B.1.1.7 + K1191N			W	4	R																																							H69-, V70-, Y144-, N501Y, A570D, D614G, P681H, T716I, S982A, D1118H, K1191N
	B.1.1.7 + A475V			W	3	R																																							H69-, V70-, Y144-, A475V, N501Y, A570D, D614G, P681H, T716I, S982A, D1118H		N/A		N/A
	B.1.1.7 + K417N			W	4	R																																							H69-, V70-, Y144-, K417N, N501Y, A570D, D614G, P681H, T716I, S982A, D1118H		N/A		N/A
	B.1.617.2 + T95I + W258L + K417N + K558N (is B.1.617.2.1 also called AY.1) and is Delta +				4	R																																							T19R, T95I, G142D, E156G, F157-, R158-, W258L, K417N, L452R, T478K, K558N, D614G, P681R, D950N
	B.1.1.7 + L455F			W	4	R																																							H69-, V70-, Y144-, L455F, N501Y, A570D, D614G, P681H, T716I, S982A, D1118H		N/A		N/A
	B.1.1.7 + G446V			W	4	R																																							H69-, V70-, Y144-, G446V, N501Y, A570D, D614G, P681H, T716I, S982A, D1118H		N/A		N/A
	B.1.617.2 + G1124V				4	R																																							T19R, G142D, E156-, F157-, R158G, L452R, T478K, D614G, P681R, D950N, G1124V
	N.10	Brazil, USA		W	3	R																																							P9L, 141-144-, I210V, 211-, L212I, 256-258-, V445A, E484K, D614G		EPI_ISL_1465243 7/2/21	EPI_ISL_1465243
	AV.1	UK		W	4	R																																							D80G, T95I, G142D, Y144-, N439K, E484K, D614G, P681H, I1130V, D1139H		EPI_ISL_1698537 7/2/2021	EPI_ISL_1698537
	A.2.5.2 (Also A.2.5 and A.2.5.1)	Costa Rica, US, Panama		W	4	R																																							L141-, G142-, V143-, insertion215AAG, D215Y, L452R, D614G (note this can also be written D215A,insertion215AGY, or D215AAGY)		EPI_ISL_1502915	EPI_ISL_1502915
	A.27	France		2	3	R																																							L18F, L452R, N501Y, D614D, A653V, H655Y, D796Y, G1219V		EPI_ISL_985238	EPI_ISL_985238
	B.1.36.16?	Thailand		3	4	R																																							S459F, D614G		?
	B.1.1.7 + Q677H			W	4	R																																							H69-, V70-, Y144-, N501Y, A570D, D614G, Q677H, P681H, T716I, S982A, D1118H
	P.1 - T417K	Brazil, USA		W	4	R																																							L18F, T20N, P26S, D138Y, R190S, E484K, N501Y, D614G, H655Y, T1027I, V1176F (I think this is actually a P.1 variant, not P.4)		EPI_ISL_1966077 7/2/2021	EPI_ISL_1015571
	AT.1	Russia, Finland		W	3	R																																							P9L, 136-144-, D215G, H245P, E484K, D614G, N679K, insertion679GIAL, E780K		EPI_ISL_1652580 7/2/21	EPI_ISL_1652580
	P.3	Philippines		2	4	R																																							L141-, G142-, V143-, A243-, L244-, Y265C, E484K, N501Y, D614G, P681H, E1092K, H1101Y, V1176F		EPI_ISL_1073934	EPI_ISL_1660475
	B.1.214.2	Belgium		W	3	R																																							insertion214TDR, Q414K, N450K, D614G, T716I		EPI_ISL_2404045	EPI_ISL_2404045
	B.1.1.7 + T478I			W	4	R																																							H69-, V70-, Y144-, T478I, N501Y, A570D, D614G, P681H, T716I, S982A, D1118H		N/A		N/A
	B.1.1.7 + S477R			W	4	R																																							H69-, V70-, Y144-, S477R, N501Y, A570D, D614G, P681H, T716I, S982A, D1118H		N/A		N/A
	B.1.1.7 + V367F			W	4	R																																							H69-, V70-, Y144-, V367F, N501Y, A570D, D614G, P681H, T716I, S982A, D1118H		N/A		N/A
	B.1.1.7 + V367L			W	4	R																																							H69-, V70-, Y144-, V367L, N501Y, A570D, D614G, P681H, T716I, S982A, D1118H		N/A		N/A
	B.1.1.7 + P479S			W	4	R																																							H69-, V70-, Y144-, P479S, N501Y, A570D, D614G, P681H, T716I, S982A, D1118H		N/A		N/A
	Retired 2021-07-01
	B.1.1.7 + D138H			W	X
	B.1.1.7 + L452M			W	X																																										N/A		N/A
	B.1.1.7 + V483F			W	X																																										N/A		N/A
	B.1.466.2	Australia		W	X																																								W152R, N439K, D614G, P681R
	B.1.617.2 + K77T			W	X
	B.1.617.2 + R21T+ 677H + A222V			W	X
	B.1.617.2 + L216F			W	X
	B.1.617.2 + K417N + D142G + K558N			W	X																																								T19R, T95I, D142G, E156G, F157-, R158-, W258L, K417N, L452R, T478K, K557N, D614G, P681R, D950N
	B.1.617.2 + R21T + A222V			W	X
	B.1.618	India, West Bengal		W	X																																								H49Y, Y145del, H146del, E484K, D614G, second variant has no H49Y
	B.1.623			W	X																																								S494P, N501Y, P681H, E1111K
	B.1.1.7 + A706V			W	X
	B.1.1.7 + L18F			W	X
	B.1.1.7 + S98F			W	X
	B.1.1.7 + A982S			W	X
	B.1.616	Brittany		3	X																																								H66D, G142V, Y144-, D215G, V483A, H655Y, G669S, Q949R, N1087D
	B.1.1.7 + T20I			W	X
	B.1.1.7 + S94F			W	X
	B.1.517			3	X																																								N501T, minor variant adds G252V. defined by non-spike mutations. also found in C.2.1 and minor variants of B.1.2
	B.1.234	UK		3	X																																								G142S, E180V, D614G, Q677H
	B.1.526 - E484K	New York		3	X																																								L5F, T95I, D253G, D614G, A701V
	B.1.617.2 + V1264L			W	X
	B.1.617.2 + R21T			W	X
	B.1			W	X
	B.1.526 with S477N (was B.1.526.2)	New York		2	X																																								L5F, T95I, D253G, S477N, D614G, Q957R		EPI_ISL_823886
	B.1.1.7 + -144Y			W	X
	B.1.1.7 + -69H,-70V			W	X
	B.1.1.7 + Y501N			W	X
	Retired 2021-04
	B.1.427/429 + W258C,L			1
	B.1.427/429 + P26S			1
	B.1.526.2 + Y144-			1
	B.1.1.1			2																																									W64-:T76-, R246N, S247-, Y248-, L249-, T250-, P251-, G252-, D253-, L452Q, E471Q, F490S
	B.1.1.1			2																																									W64-:T76-, R246N, S247-, Y248-, L249-, T250-, P251-, G252-, D253-, L452Q, F490S
	B.1.1.7 + E484K			2
	B.1.1.7 + S494P			2
	B.1.1.7 + E154Q			2
	B.1.526 + Y144-			2
	A.23.1 + E484K	UK		2
	B.1.1.7 + L452Q + F490S			2
	B.1.1.7 + G142V			2
	B.1.427/429 + Del69/70			2																																									S13I, H69-, V70-, W152C, L452R, D614G
	B.1.1.7 + K1191N			3
	B.1.1.7 + V1177L			3
	B.1.427/429 + A22P			3
	B.1.324.1 + E484K			3																																									T95I, T144-, E484K, P681H, D796H
	B.1+S494P			3																																									S494P, D614G, P681H, T716I (30% also carrry N501Y)
	P.1 + del141-144			3																																									L18F, T20N, P26S, D138Y, L141-, G142-, V143-, Y144-, R190S, K417T, E484K, N501Y, D614G, H655Y, T1027I, V1176F
	B.1.1.7 + L452R			x
	B.1.427/429 + A22P			3																	.
	B.1.324.1 + E484K			3																	.																							T95I, T144-, E484K, P681H, D796H
	B.1+S494P			3																	.																							S494P, D614G, P681H, T716I (30% also carrry N501Y)
	P.1 + del141-144			3																	F																							L18F, T20N, P26S, D138Y, L141-, G142-, V143-, Y144-, R190S, K417T, E484K, N501Y, D614G, H655Y, T1027I, V1176F
	B.1.1.7 + L452R			x
[truncated: 18 more columns]

## Sheet: SNAPSHOT Variants 2022-09-16
		First IDed in		Priority																	H69	V70	Y144	K147	W152	F157	I210	G257		G339	R346	K417	N440	K444	G446	L452	N460	F486	Q493		N658			Substitutions (relative to Wu-1 - deletions indicated by -)		GISAID ID common form reference strain, full length genome, lanl team. We were requested to add just Spike ID on 7/2/21, we've replaced those with our full length genome references on 8/12/21 that are in the current fasta file for production in column EB.	Type of experiment
				APR	JUN	AUG	OCT	NOV	DEC	JAN	FEB	MAR	APR	MAY	JUN	JUL	AUG	SEP			NTD									RBD											Furin						Ag	Ag+	Sera
	Ongoing investigations
	BA.2 + L452Q + S704L (BA.2.12.1)	NY/Canada												1	1	1			Ongoing		.	.	.	.	.	.	.	.		D	.	N	K	.	.	Q	.	.	R		.			T19I, L24-, P25-, P26-, A27S, G142D, V213G, G339D, S371F, S373P, S375F, T376A, D405N, R408S, K417N, N440K, L452Q, S477N, T478K, E484A, Q493R, Q498R, N501Y, Y505H, D614G, H655Y, N679K, P681H, S704L, N764K, D796Y, Q954H, N969K
	BA.4 / BA.5 (BA.2+H69-+V70-+L452R+F486V+Q493_)	South Africa												1	1				Ongoing		-	-	.	.	.	.	.	.		D	.	N	K	.	.	R	.	V	.		.			T19I, L24-, P25-, P26-, A27S, H69-, V70-, G142D, V213G, G339D, S371F, S373P, S375F, T376A, D405N, R408S, K417N, N440K, L452R, S477N, T478K, F486V, E484A, Q498R, N501Y, Y505H, D614G, H655Y, N679K, P681H, N764K, D796Y, Q954H, N969K
	BA.2.75 (BA.2 +[K147E,W152R,F157L,I210V,G257S,G339H,G446S,N460K] - [G339D,Q493R])															1	1		Ongoing		.	.	.	E	R	L	V	S		H	.	N	K	.	S	.	K	.	.		.			T19I, L24-, P25-, P26-, A27S, G142D, K147E, W152R, F157L, I210V, V213G, G257S, G339H, S371F, S373P, S375F, T376A, D405N, R408S, K417N, N440K, G446S, N460K, S477N, T478K, E484A, Q498R, N501Y, Y505H, D614G, H655Y, N679K, P681H, N764K, D796Y, Q954H, N969K
	Current prioritisation (2022-09-16)
	RBD sublineages
1	BA.5 + R346T (BA.5.2.1)	Spain															2	1			-	-	.	.	.	.	.	.		D	T	N	K	.	.	R	.	V	.		.			T19I, L24-, P25-, P26-, A27S, H69-, V70-, G142D, V213G, G339D, R346T, S371F, S373P, S375F, T376A, D405N, R408S, K417N, N440K, L452R, S477N, T478K, E484A, F486V, Q498R, N501Y, Y505H, D614G, H655Y, N679K, P681H, N764K, D796Y, Q954H, N969K
2	BA.2.75 + R346T + F486S + D1199N (BA.2.75.2)	India																1			.	.	.	E	R	L	V	S		H	T	N	K	.	S	.	K	S	.		.			T19I, L24-, P25-, P26-, A27S, G142D, K147E, W152R, F157L, I210V, V213G, G257S, G339H, R346T, S371F, S373P, S375F, T376A, D405N, R408S, K417N, N440K, G446S, N460K, S477N, T478K, E484A, F486S, Q498R, N501Y, Y505H, D614G, H655Y, N679K, P681H, N764K, D796Y, Q954H, N969K, D1199N
3	BA.4 + R346T + N658S (BA.4.6)	Spain/South Africa															2	1			-	-	.	.	.	.	.	.		D	T	N	K	.	.	R	.	V	.		S			T19I, L24-, P25-, P26-, A27S, H69-, V70-, G142D, V213G, G339D, R346T, S371F, S373P, S375F, T376A, D405N, R408S, K417N, N440K, L452R, S477N, T478K, E484A, F486V, Q498R, N501Y, Y505H, D614G, H655Y, N658S, N679K, P681H, N764K, D796Y, Q954H, N969K
6	BA.2.75 + R346T																	2			.	.	.	E	R	L	V	S		H	T	N	K	.	S	.	K	.	.		.			T19I, L24S, P25-, P26-, A27-, G142D, K147E, W152R, F157L, I210V, V213G, G257S, G339H, R346T, S371F, S373P, S375F, T376A, D405N, R408S, K417N, N440K, G446S, N460K, S477N, T478K, E484A, Q498R, N501Y, Y505H, D614G, H655Y, N679K, P681H, N764K, D796Y, Q954H, N969K
7	BA.2.75 + R346T+ D574V																	2			.	.	.	E	R	L	V	S		H	T	N	K	.	S	.	K	.	.		.			T19I, L24-, P25-, P26-, A27S, G142D, K147E, W152R, F157L, I210V, V213G, G257S, G339H, R346T, S371F, S373P, S375F, T376A, D405N, R408S, K417N, N440K, G446S, N460K, S477N, T478K, E484A, Q498R, N501Y, Y505H, D574V, D614G, H655Y, N679K, P681H, N764K, D796Y, Q954H, N969K
8	BA.5 + R346I	Romania															4	2			-	-	.	.	.	.	.	.		D	I	N	K	.	.	R	.	V	.		.			T19I, L24-, P25-, P26-, A27S, H69-, V70-, G142D, V213G, G339D, R346I, S371F, S373P, S375F, T376A, D405N, R408S, K417N, N440K, L452R, S477N, T478K, E484A, F486V, Q498R, N501Y, Y505H, D614G, H655Y, N679K, P681H, N764K, D796Y, Q954H, N969K
10	BA.4 + R346S + N658S (BA.4.7)	South Africa															2	2			-	-	.	.	.	.	.	.		D	S	N	K	.	.	R	.	V	.		S			T19I, L24-, P25-, P26-, A27S, H69-, V70-, G142D, V213G, G339D, R346S, S371F, S373P, S375F, T376A, D405N, R408S, K417N, N440K, L452R, S477N, T478K, E484A, F486V, Q498R, N501Y, Y505H, D614G, H655Y, N658S, N679K, P681H, N764K, D796Y, Q954H, N969K
12	BA.5 with K440N reversion (BA.5.1, BA.5.2.1, BA.5.2)	Israel															3	3			-	-	.	.	.	.	.	.		D	.	N	.	.	.	R	.	V	.		.			T19I, L24-, P25-, P26-, A27S, H69-, V70-, G142D, V213G, G339D, S371F, S373P, S375F, T376A, D405N, R408S, K417N, L452R, S477N, T478K, E484A, F486V, Q498R, N501Y, Y505H, D614G, H655Y, N679K, P681H, N764K, D796Y, Q954H, N969K
13	BA.5.1 + V445A																	3			-	-	.	.	.	.	.	.		D	.	N	K	.	.	R	.	V	.		.			T19I, L24-, P25-, P26-, A27S, H69-, V70-, G142D, V213G, G339D, S371F, S373P, S375F, T376A, D405N, R408S, K417N, N440K, V445A, L452R, S477N, T478K, E484A, F486V, Q498R, N501Y, Y505H, D614G, H655Y, N679K, P681H, N764K, D796Y, Q954H, N969K
14	BA.2.75 + K356T (BA.2.75.5)	india																3			.	.	.	E	R	L	V	S		H	.	N	K	.	S	.	K	.	.		.			T19I, L24-, P25-, P26-, A27S, G142D, K147E, W152R, F157L, I210V, V213G, G257S, G339H, K356T, S371F, S373P, S375F, T376A, D405N, R408S, K417N, N440K, G446S, N460K, S477N, T478K, E484A, Q498R, N501Y, Y505H, D614G, H655Y, N679K, P681H, N764K, D796Y, Q954H, N969K
15	BA.5 with S408R reversion	Israel/UK															4	3			-	-	.	.	.	.	.	.		D	.	N	K	.	.	R	.	V	.		.			T19I, L24-, P25-, P26-, A27S, H69-, V70-, G142D, V213G, G339D, S371F, S373P, S375F, T376A, D405N, K417N, N440K, L452R, S477N, T478K, E484A, F486V, Q498R, N501Y, Y505H, D614G, H655Y, N679K, P681H, N764K, D796Y, Q954H, N969K
18	BA.5 + N450D (BA.5.2.1, BA.5.5)																	3			-	-	.	.	.	.	.	.		D	.	N	K	.	.	R	.	V	.		.			T19I, L24S, P25-, P26-, A27-, H69-, V70-, G142D, V213G, G339D, S371F, S373P, S375F, T376A, D405N, R408S, K417N, N440K, N450D, L452R, S477N, T478K, E484A, F486V, Q498R, N501Y, Y505H, D614G, H655Y, N679K, P681H, N764K, D796Y, Q954H, N969K
20	BA.4 + R346T + N658S with K440N reversion (BA.4.6)	Spain/South Africa																3			-	-	.	.	.	.	.	.		D	T	N	.	.	.	R	.	V	.		S			T19I, L24-, P25-, P26-, A27S, H69-, V70-, G142D, V213G, G339D, R346T, S371F, S373P, S375F, T376A, D405N, R408S, K417N, L452R, S477N, T478K, E484A, F486V, Q498R, N501Y, Y505H, D614G, H655Y, N658S, N679K, P681H, N764K, D796Y, Q954H, N969K
23	BA.5 + K444R (BA.5.2.1, BA.5.2, BA.5.1)																	3			-	-	.	.	.	.	.	.		D	.	N	K	R	.	R	.	V	.		.			T19I, L24S, P25-, P26-, A27-, H69-, V70-, G142D, V213G, G339D, S371F, S373P, S375F, T376A, D405N, R408S, K417N, N440K, K444R, L452R, S477N, T478K, E484A, F486V, Q498R, N501Y, Y505H, D614G, H655Y, N679K, P681H, N764K, D796Y, Q954H, N969K
24	BA.5.2 + K444M																	3			-	-	.	.	.	.	.	.		D	.	N	K	M	.	R	.	V	.		.			T19I, L24-, P25-, P26-, A27S, H69-, V70-, G142D, V213G, G339D, S371F, S373P, S375F, T376A, D405N, R408S, K417N, N440K, K444M, L452R, S477N, T478K, E484A, F486V, Q498R, N501Y, Y505H, D614G, H655Y, N679K, P681H, N764K, D796Y, Q954H, N969K
25	BA.5 + K444T (BE.1.1.1)																	3			-	-	.	.	.	.	.	.		D	.	N	K	T	.	R	.	V	.		.			T19I, L24S, P25-, P26-, A27-, H69-, V70-, G142D, V213G, G339D, S371F, S373P, S375F, T376A, D405N, R408S, K417N, N440K, K444T, L452R, S477N, T478K, E484A, F486V, Q498R, N501Y, Y505H, D614G, H655Y, N679K, P681H, N764K, D796Y, Q954H, N969K
	Lineages
4	BA.2 + [V83A, Y144del H146Q, Q183E, V213E, G339H, R346T, L368I, V445P, G446S, V483A, F490V, G798D, S1003I] (BA.2.10.1.1 / BJ.1)																	1	Interesting but rare		.	.	-	.	.	.	.	.		H	T	N	K	.	S	.	.	.	R		.			T19I, L24-, P25-, P26-, A27S, V83A, G142D, Y144-, H146Q, Q183E, V213E, G339H, R346T, L368I, S371F, S373P, S375F, T376A, D405N, R408S, K417N, N440K, V445P, G446S, S477N, T478K, V483A, E484A, F490V, Q493R, Q498R, N501Y, Y505H, D614G, H655Y, N679K, P681H, N764K, D796Y, G798D, Q954H, N969K, S1003I
5	BA.2.3.2 + Y144del, ins212NGE, G257V, R346T, L452R, N460K, G476S, R493Q, S640F	Japan																1	Interesting but rare		.	.	-	.	.	.	.	V		D	T	N	K	.	.	R	K	.	Q		.			T19I, L24-, P25-, P26-, A27S, G142D, Y144-, in212NGE, V213G, G257V, G339D, R346T, S371F, S373P, S375F, T376A, D405N, R408S, K417N, N440K, L452R, N460K, G476S, S477N, T478K, E484A, R493Q, Q498R, N501Y, Y505H, D614G, S640F, H655Y, N679K, P681H, N764K, D796Y, Q954H, N969K
	NTD sublineages
11	BA.5 + Y144- (BA.5.1 and BA.5.2)	Portugal															3	2			-	-	-	.	.	.	.	.		D	.	N	K	.	.	R	.	V	.		.			T19I, L24-, P25-, P26-, A27S, H69-, V70-, G142D, Y144-, V213G, G339D, S371F, S373P, S375F, T376A, D405N, R408S, K417N, N440K, L452R, S477N, T478K, E484A, F486V, Q498R, N501Y, Y505H, D614G, H655Y, N679K, P681H, N764K, D796Y, Q954H, N969K
17	BA.5 + T76I (BA.5.5)	USA/South Africa													2	1	4	3			-	-	.	.	.	.	.	.		D	.	N	K	.	.	R	.	V	.		.			T19I, L24-, P25-, P26-, A27S, H69-, V70-, T76I, G142D, V213G, G339D, S371F, S373P, S375F, T376A, D405N, R408S, K417N, N440K, L452R, S477N, T478K, E484A, F486V, Q498R, N501Y, Y505H, D614G, H655Y, N679K, P681H, N764K, D796Y, Q954H, N969K
22	BA.4 + V289I (BA.5.1.3)	Germany															3	3			-	-	.	.	.	.	.	.		D	.	N	K	.	.	R	.	V	.		.			T19I, L24-, P25-, P26-, A27S, H69-, V70-, G142D, V213G, V289I, G339D, S371F, S373P, S375F, T376A, D405N, R408S, K417N, N440K, L452R, S477N, T478K, E484A, F486V, Q498R, N501Y, Y505H, D614G, H655Y, N679K, P681H, N764K, D796Y, Q954H, N969K
	Other sublineages
9	BA.4 + N658S	South Africa												2	1	1	2	2			-	-	.	.	.	.	.	.		D	.	N	K	.	.	R	.	V	.		S			T19I, L24-, P25-, P26-, A27S, H69-, V70-, G142D, V213G, G339D, S371F, S373P, S375F, T376A, D405N, R408S, K417N, N440K, L452R, S477N, T478K, E484A, F486V, Q498R, N501Y, Y505H, D614G, H655Y, N658S, N679K, P681H, N764K, D796Y, Q954H, N969K
16	BA.5 + A1020S (BF.5)	Israel															3	3			-	-	.	.	.	.	.	.		D	.	N	K	.	.	R	.	V	.		.			T19I, L24-, P25-, P26-, A27S, H69-, V70-, G142D, V213G, G339D, S371F, S373P, S375F, T376A, D405N, R408S, K417N, N440K, L452R, S477N, T478K, E484A, F486V, Q498R, N501Y, Y505H, D614G, H655Y, N679K, P681H, N764K, D796Y, Q954H, N969K, A1020S
19	BA.5 + L5F (BA.5.1, BA.5.2.1, and BA.5.2)	USA															3	3			-	-	.	.	.	.	.	.		D	.	N	K	.	.	R	.	V	.		.			L5F, T19I, L24-, P25-, P26-, A27S, H69-, V70-, G142D, V213G, G339D, S371F, S373P, S375F, T376A, D405N, R408S, K417N, N440K, L452R, S477N, T478K, E484A, F486V, Q498R, N501Y, Y505H, D614G, H655Y, N679K, P681H, N764K, D796Y, Q954H, N969K
21	BA.5.1+P1263Q																	3			-	-	.	.	.	.	.	.		D	.	N	K	.	.	R	.	V	.		.			T19I, L24-, P25-, P26-, A27S, H69-, V70-, G142D, V213G, G339D, S371F, S373P, S375F, T376A, D405N, R408S, K417N, N440K, L452R, S477N, T478K, E484A, F486V, Q498R, N501Y, Y505H, D614G, H655Y, N679K, P681H, N764K, D796Y, Q954H, N969K, P1263Q
	Well Studied
	B.1.617.2 (Delta) partial backbone (and also some AY.3)	India			1														Well studied		.	.	.	.	.	-	.	.		.	.	.	.	.	.	R	.	.	.		.			T19R, G142D, E156-, F157-, R158G, L452R, T478K, D614G, P681R, D950N (E156-, F157-, R158G is equivalent to E156G, F157-, R158-)
	P.1 (Gamma)	Brazil		1															Well studied		.	.	.	.	.	.	.	.		.	.	T	.	.	.	.	.	.	.		.			L18F, T20N, P26S, D138Y, R190S, K417T, E484K, N501Y, D614G, H655Y, T1027I, V1176F		EPI_ISL_833171	x
	B.1.351 (Beta)	South Africa		1															Well studied		.	.	.	.	.	.	.	.		.	.	N	.	.	.	.	.	.	.		.			L18F, D80A, D215G, L241-, L242-, A243-, K417N, E484K, N501Y, D614G, A701V (L241-, L242-, A243- is equivalent to L242-, A243-, L244-)		EPI_ISL_1120737	x
	B.1.617.1 (Kappa)	India		1	1														Well studied		.	.	.	.	.	.	.	.		.	.	.	.	.	.	R	.	.	.		.			T95I, G142D, E154K, L452R, E484Q, D614G, P681R, Q1071H		EPI_ISL_1384866	x
	B.1.1.7 + E484K	UK		W	2														Well studied		-	-	-	.	.	.	.	.		.	.	.	.	.	.	.	.	.	.		.			H69-, V70-, Y144-, E484K, N501Y, A570D, D614G, P681H, T716I, S982A, D1118H		N/A
	B.1.1.7 (Alpha)	UK		1															Well studied		-	-	-	.	.	.	.	.		.	.	.	.	.	.	.	.	.	.		.			H69-, V70-, Y144-, N501Y, A570D, D614G, P681H, T716I, S982A, D1118H		EPI_ISL_629440	x
	B.1.427/429 (Epsilon)	California		1															Well studied		.	.	.	.	C	.	.	.		.	.	.	.	.	.	R	.	.	.		.			S13I, W152C, L452R, D614G		EPI_ISL_984563 (B.1.427), EPI_ISL_672374 (B.1.429)	x
	R.1	Japan		1	1														Well studied		.	.	.	.	L	.	.	.		.	.	.	.	.	.	.	.	.	.		.			W152L, E484K, D614G, G769V		EPI_ISL_1123466	x
	B.1.526 with E484K (was B.1.526)			1	W														Well studied		.	.	.	.	.	.	.	.		.	.	.	.	.	.	.	.	.	.		.			L5F, T95I, D253G, E484K, D614G, A701V		EPI_ISL_1080798	x
	P.2 (Zeta)	Brazil		1	W														Well studied		.	.	.	.	.	.	.	.		.	.	.	.	.	.	.	.	.	.		.			E484K, D614G, V1176F		EPI_ISL_717936	x
	B.1.526 with L452R (was B.1.526.1)	New York		1	W														Well studied		.	.	-	.	.	S	.	.		.	.	.	.	.	.	R	.	.	.		.			D80G, Y144-, F157S, L452R, D614G, T859N, D950H		EPI_ISL_896306	x
	A.23.1	Uganda		1	W														Well studied		.	.	.	.	.	L	.	.		.	.	.	.	.	.	.	.	.	.		.			F157L, V367F, Q613H, P681R		EPI_ISL_1469353	x
	C.37 (Lambda)	Chile		1	1	1													Well studied		.	.	.	.	.	.	.	.		.	.	.	.	.	.	Q	.	.	.		.			G75V, T76I, R246-, S247-, Y248-, L249-, T250-, P251-, G252-, D253N, L452Q, F490S, D614G, T859N (R246-, S247-, Y248-, L249-, T250-, P251-, G252-, D253N is equivalent to R246N, S247-, Y248-, L249-, T250-, P251-, G252-, D253-)		EPI_ISL_1138413	x		x
	B.1.621 (Mu)	Colombia			1	1	1												Well Studied		.	.	S	.	.	.	.	.		.	K	.	.	.	.	.	.	.	.		.			T95I, in43T, Y144S, Y145N, R346K, E484K, N501Y, D614G, P681H, D950N
	B.1.617.2 + E484Q				1	1	2												Well Studied		.	.	.	.	.	-	.	.		.	.	.	.	.	.	R	.	.	.		.			T19R, G142D, E156-, F157-, R158G, L452R, T478K, E484Q, D614G, P681R, D950N
	B.1.617.2 + V70F + A222V + K417N (AY.2)				3	1	2												Well Studied		.	F	.	.	.	-	.	.		.	.	N	.	.	.	R	.	.	.		.			T19R, V70F, G142D, E156G, F157-, R158-, A222V, K417N, L452R, T478K, D614G, P681R, D950N
	B.1.617.2 + T95I + W258L + K417N (AY.1)					3	3												Well Studied		.	.	.	.	.	-	.	.		.	.	N	.	.	.	R	.	.	.		.			T19R, T95I, G142D, E156G, F157-, R158-, W258L, K417N, L452R, T478K, D614G, P681R, D950N		EPI_ISL_2131713 7/2/21
	B.1.525 (Eta)	UK		1	1	1													Studied		-	-	-	.	.	.	.	.		.	.	.	.	.	.	.	.	.	.		.			Q52R, A67V, H69-, V70-, Y144-, E484K, D614G, Q677H, F888L		EPI_ISL_760883	x
	B.1.1.519	Mexico		1	1	1													Studied		.	.	.	.	.	.	.	.		.	.	.	.	.	.	.	.	.	.		.			T478K, D614G, P681H, T732A		EPI_ISL_876555	x
	BA.1 (previously B.1.1.529) (Omicron)	Botswana							1										Well Studied		-	-	-	.	.	.	.	.		D	.	N	K	.	S	.	.	.	R		.			A67V, H69-, V70-, T95I, G142D, V143-, Y144-, Y145-, N211-, L212I, in214EPE, G339D, S371L, S373P, S375F, K417N, N440K, G446S, S477N, T478K, E484A, Q493R, G496S, Q498R, N501Y, Y505H, T547K, D614G, H655Y, N679K, P681H, N764K, D796Y, N856K, Q954H, N969K, L981F
	BA.2									1	1								Well Studied		.	.	.	.	.	.	.	.		D	.	N	K	.	.	.	.	.	R		.			T19I, L24-, P25-, P26-, A27S, G142D, V213G, G339D, S371F, S373P, S375F, T376A, D405N, R408S, K417N, N440K, S477N, T478K, E484A, Q493R, Q498R, N501Y, Y505H, D614G, H655Y, N679K, P681H, N764K, D796Y, Q954H, N969K
	BA.1.1 (BA.1 + R346K)									1	1	1	1						Well Studied		-	-	-	.	.	.	.	.		D	K	N	K	.	S	.	.	.	R		.			A67V, H69-, V70-, T95I, G142D, V143-, Y144-, Y145-, N211-, L212I, in214EPE, G339D, R346K, S371L, S373P, S375F, K417N, N440K, G446S, S477N, T478K, E484A, Q493R, G496S, Q498R, N501Y, Y505H, T547K, D614G, H655Y, N679K, P681H, N764K, D796Y, N856K, Q954H, N969K, L981F
	RETIRED LINEAGES
	Retired 2022-09-16
	BA.5 + P1162L (BA.5 and BA.5.3.1)	UK/USA/Denmark															3																											T19I, L24-, P25-, P26-, A27S, H69-, V70-, G142D, V213G, G339D, S371F, S373P, S375F, T376A, D405N, R408S, K417N, N440K, L452R, S477N, T478K, E484A, F486V, Q498R, N501Y, Y505H, D614G, H655Y, N679K, P681H, N764K, D796Y, Q954H, N969K, P1162L
	BA.4 + V3G (BA.4.1)	South Africa												2	2	1	3																											V3G, T19I, L24-, P25-, P26-, A27S, H69-, V70-, G142D, V213G, G339D, S371F, S373P, S375F, T376A, D405N, R408S, K417N, N440K, L452R, S477N, T478K, E484A, F486V, Q498R, N501Y, Y505H, D614G, H655Y, N679K, P681H, N764K, D796Y, Q954H, N969K
	BA.5 + A701S (BA.5.2.1)	USA															4																											T19I, L24-, P25-, P26-, A27S, H69-, V70-, G142D, V213G, G339D, S371F, S373P, S375F, T376A, D405N, R408S, K417N, N440K, L452R, S477N, T478K, E484A, F486V, Q498R, N501Y, Y505H, D614G, H655Y, N679K, P681H, A701S, N764K, D796Y, Q954H, N969K
	BA.4 + V3G + R346I (BA.4.1)	Switzerland/Germany															4																											V3G, T19I, L24-, P25-, P26-, A27S, H69-, V70-, G142D, V213G, G339D, R346I, S371F, S373P, S375F, T376A, D405N, R408S, K417N, N440K, L452R, S477N, T478K, E484A, F486V, Q498R, N501Y, Y505H, D614G, H655Y, N679K, P681H, N764K, D796Y, Q954H, N969K
	BA.4 + V3G + R346T (BA.4.1)	South Africa															3																											V3G, T19I, L24-, P25-, P26-, A27S, H69-, V70-, G142D, V213G, G339D, R346T, S371F, S373P, S375F, T376A, D405N, R408S, K417N, N440K, L452R, S477N, T478K, E484A, F486V, Q498R, N501Y, Y505H, D614G, H655Y, N679K, P681H, N764K, D796Y, Q954H, N969K
	BA.5 + Y248H (BF.15)	USA																																										T19I, L24-, P25-, P26-, A27S, H69-, V70-, G142D, V213G, Y248H, G339D, S371F, S373P, S375F, T376A, D405N, R408S, K417N, N440K, L452R, S477N, T478K, E484A, F486V, Q498R, N501Y, Y505H, D614G, H655Y, N679K, P681H, N764K, D796Y, Q954H, N969K
	BA.5 + R346S																																											T19I, L24S, P25-, P26-, A27-, H69-, V70-, G142D, V213G, G339D, R346S, S371F, S373P, S375F, T376A, D405N, R408S, K417N, N440K, L452R, S477N, T478K, E484A, F486V, Q498R, N501Y, Y505H, D614G, H655Y, N679K, P681H, N764K, D796Y, Q954H, N969K
	BA.5 + K444N																																											T19I, L24S, P25-, P26-, A27-, H69-, V70-, G142D, V213G, G339D, S371F, S373P, S375F, T376A, D405N, R408S, K417N, N440K, K444N, L452R, S477N, T478K, E484A, F486V, Q498R, N501Y, Y505H, D614G, H655Y, N679K, P681H, N764K, D796Y, Q954H, N969K
	BA.4 + V3G with K440N reversion (BA.4.1)	Mexico/Chile/Israel															3																											V3G, T19I, L24-, P25-, P26-, A27S, H69-, V70-, G142D, V213G, G339D, S371F, S373P, S375F, T376A, D405N, R408S, K417N, L452R, S477N, T478K, E484A, F486V, Q498R, N501Y, Y505H, D614G, H655Y, N679K, P681H, N764K, D796Y, Q954H, N969K
	BA.2.10 + W64R, 141-144del, 243-244del, G446S, F486P, R493Q, S494P, P1143L	India															4																											T19I, L24-, P25-, P26-, A27S, W64R, L141-, G142-, V143-, Y144-, V213G, A243-, L244-, G339D, S371F, S373P, S375F, T376A, D405N, R408S, K417N, N440K, G446S, S477N, T478K, E484A, F486P, S494P, Q498R, N501Y, Y505H, D614G, H655Y, N679K, P681H, N764K, D796Y, Q954H, N969K, P1143L
	BA.4 + V3G with K440N and D142G reversions (BA.4.1)	Chile/USA/Israel															4																											V3G, T19I, L24-, P25-, P26-, A27S, H69-, V70-, V213G, G339D, S371F, S373P, S375F, T376A, D405N, R408S, K417N, L452R, S477N, T478K, E484A, F486V, Q498R, N501Y, Y505H, D614G, H655Y, N679K, P681H, N764K, D796Y, Q954H, N969K
	BA.4 + V3G + C1235F (BA.4.1)	Israel															4																											V3G, T19I, L24-, P25-, P26-, A27S, H69-, V70-, G142D, V213G, G339D, S371F, S373P, S375F, T376A, D405N, R408S, K417N, N440K, L452R, S477N, T478K, E484A, F486V, Q498R, N501Y, Y505H, D614G, H655Y, N679K, P681H, N764K, D796Y, Q954H, N969K, C1235F
	BA.4 + V3G + I670V (BA.4.1.1)	USA/UK/Israel/Germany															4																											V3G, T19I, L24-, P25-, P26-, A27S, H69-, V70-, G142D, V213G, G339D, S371F, S373P, S375F, T376A, D405N, R408S, K417N, N440K, L452R, S477N, T478K, E484A, F486V, Q498R, N501Y, Y505H, D614G, H655Y, I670V, N679K, P681H, N764K, D796Y, Q954H, N969K
	BA.2 + K417T (BA.2.18, BA.2.38, BA.2.40.1)	UK												3	3	2	4																											T19I, L24-, P25-, P26-, A27S, G142D, V213G, G339D, S371F, S373P, S375F, T376A, D405N, R408S, K417T, N440K, S477N, T478K, E484A, Q493R, Q498R, N501Y, Y505H, D614G, H655Y, N679K, P681H, N764K, D796Y, Q954H, N969K
	Retired 2022-08-12
	BA.2 + 248S + ins248GEN (associated with BA.2.52, alternative representation [ + 247SGE,Y248N])	Italy													2	2																												T19I, L24-, P25-, P26-, A27S, G142D, V213G, Y248S, in248GEN, G339D, S371F, S373P, S375F, T376A, D405N, R408S, K417N, N440K, S477N, T478K, E484A, Q493R, Q498R, N501Y, Y505H, D614G, H655Y, N679K, P681H, N764K, D796Y, Q954H, N969K
	BA.2 + L452M (BA.2 / BA.2.13 / BA.2.9.1)	Denmark											2	2	3	2																												T19I, L24-, P25-, P26-, A27S, G142D, V213G, G339D, S371F, S373P, S375F, T376A, R408S, D405N, K417N, N440K, L452M, S477N, T478K, E484A, Q493R, Q498R, N501Y, Y505H, D614G, H655Y, P681H, N679K, N764K, D796Y, Q954H, N969K
	BA.4 + N658S + A701V (BA.4)	USA																																										T19I, L24-, P25-, P26-, A27S, H69-, V70-, G142D, V213G, G339D, S371F, S373P, S375F, T376A, D405N, R408S, K417N, N440K, L452R, S477N, T478K, E484A, F486V, Q498R, N501Y, Y505H, D614G, H655Y, N658S, N679K, P681H, A701V, N764K, D796Y, Q954H, N969K
	BA.2 + Y449N	UK													3	3																												T19I, L24-, P25-, P26-, A27S, G142D, V213G, G339D, S371F, S373P, S375F, T376A, D405N, R408S, K417N, N440K, Y449N, S477N, T478K, E484A, Q493R, Q498R, N501Y, Y505H, D614G, H655Y, N679K, P681H, N764K, D796Y, Q954H, N969K
	BA.2 + in212SGR (alternative representation V213S, ins213GRG is used in GISAID)	Denmark										2	2	3	2	2																												T19I, L24-, P25-, P26-, A27S, G142D, in212SGR, V213G, G339D, S371F, S373P, S375F, T376A, D405N, R408S, K417N, N440K, S477N, T478K, E484A, Q493R, Q498R, N501Y, Y505H, D614G, H655Y, N679K, P681H, N764K, D796Y, Q954H, N969K
	BA.2 + L452R (associated with BA.2.11)													2	2	2																												T19I, L24-, P25-, P26-, A27S, G142D, V213G, G339D, S371F, S373P, S375F, T376A, D405N, R408S, K417N, N440K, L452R, S477N, T478K, E484A, Q493R, Q498R, N501Y, Y505H, D614G, H655Y, N679K, P681H, N764K, D796Y, Q954H, N969K
	BA.4 + D936N (BA.4)	USA																																										T19I, L24-, P25-, P26-, A27S, H69-, V70-, G142D, V213G, G339D, S371F, S373P, S375F, T376A, D405N, R408S, K417N, N440K, L452R, S477N, T478K, E484A, F486V, Q498R, N501Y, Y505H, D614G, H655Y, N658S, N679K, P681H, N764K, D796Y, D936N, Q954H, N969K
	BA.4 + V3G with S408R reversion (BA.4.1)	Israel																																										V3G, T19I, L24-, P25-, P26-, A27S, H69-, V70-, G142D, V213G, G339D, S371F, S373P, S375F, T376A, D405N, S477N, T478K, E484A, F486V, Q498R, N501Y, Y505H, D614G, H655Y, N679K, P681H, N764K, D796Y, Q954H, N969K
	BA.2 + I68T	Belgium													3	3																												T19I, L24-, P25-, P26-, A27S, I68T, G142D, V213G, G339D, S371F, S373P, S375F, T376A, D405N, R408S, K417N, N440K, S477N, T478K, E484A, Q493R, Q498R, N501Y, Y505H, D614G, H655Y, N679K, P681H, N764K, D796Y, Q954H, N969K
	BA.2 + W64R	India													3	3																												T19I, L24-, P25-, P26-, A27S, W64R, G142D, V213G, G339D, S371F, S373P, S375F, T376A, D405N, R408S, K417N, N440K, S477N, T478K, E484A, Q493R, Q498R, N501Y, Y505H, D614G, H655Y, N679K, P681H, N764K, D796Y, Q954H, N969K
	Retired 2022-07-15
	BA.1.1+E484V	US, UK											1	3	3	R																												A67V, H69-, V70-, T95I, G142D, V143-, Y144-, Y145-, N211-, L212I, in214EPE, G339D, R346K, S371L, S373P, S375F, K417N, N440K, G446S, S477N, T478K, E484V, Q493R, G496S, Q498R, N501Y, Y505H, T547K, D614G, H655Y, N679K, P681H, N764K, D796Y, N856K, Q954H, N969K, L981F
	BA.2+S371Y	France													3	R																												T19I, L24-, P25-, P26-, A27S, G142D, V213G, G339D, S371Y, S373P, S375F, T376A, D405N, R408S, K417N, N440K, S477N, T478K, E484A, Q493R, Q498R, N501Y, Y505H, D614G, H655Y, N679K, P681H, N764K, D796Y, Q954H, N969K
	BA.2 + L24_ + P25_ + P26_ + A27_	Denmark									3	2	1	3	3	R																												T19I, G142D, V213G, G339D, S371F, S373P, S375F, T376A, D405N, R408S, K417N, N440K, S477N, T478K, E484A, Q493R, Q498R, N501Y, Y505H, D614G, H655Y, N679K, P681H, N764K, D796Y, Q954H, N969K
	Retired 2022-06-17
	BA.2+L452Q+S704L+N164K	US												3																														T19I, L24S, P25-, P26-, A27-, G142D, N164K, V213G, G339D, S371F, S373P, S375F, T376A, D405N, R408S, K417N, N440K, L452Q, S477N, T478K, E484A, Q493R, Q498R, N501Y, Y505H, D614G, H655Y, N679K, P681H, S704L, N764K, D796Y, Q954H, N969K
	BA.2+L452Q	Canada											2	3																														T19I, L24-, P25-, P26-, A27S, G142D, V213G, G339D, S371F, S373P, S375F, T376A, D405N, R408S, K417N, N440K, L452Q, S477N, T478K, E484A, Q493R, Q498R, N501Y, Y505H, D614G, H655Y, N679K, P681H, S704L, N764K, D796Y, Q954H, N969K
	BA.2+Y248S	Denmark												3																														T19I, L24S, P25-, P26-, A27-, G142D, V213G, Y248S, G339D, S371F, S373P, S375F, T376A, D405N, R408S, K417N, N440K, S477N, T478K, E484A, Q493R, Q498R, N501Y, Y505H, D614G, H655Y, N679K, P681H, N764K, D796Y, Q954H, N969K
	BA.2+E484V	Denmark											2	3																														T19I, L24S, P25-, P26-, A27-, G142D, V213G, G339D, S371F, S373P, S375F, T376A, D405N, R408S, K417N, N440K, S477N, T478K, E484V, Q493R, Q498R, N501Y, Y505H, D614G, H655Y, N679K, P681H, N764K, D796Y, Q954H, N969K
	BA.2 + L24S (without L24-, P25-, P26-)	Denmark																																										T19I,L24S,G142D,V213G,G339D,S371F,S373P,S375F,T376A,D405N,R408S,K417N,N440K,S477N,T478K,E484A,Q493R,Q498R,N501Y,Y505H,D614G,H655Y,N679K,P681H,N764K,D796Y,Q954H,N969K
	BA.2+L452M+D936Y (rare within larger lineage BA.2.13)	Belgium												3																														T19I, L24-, P25-, P26-, A27S, G142D, V213G, G339D, S371F, S373P, S375F, T376A, D405N, R408S, K417N, N440K, L452M, S477N, T478K, E484A, Q493R, Q498R, N501Y, Y505H, D614G, H655Y, N679K, P681H, N764K, D796Y, D936Y, Q954H, N969K
	BA.2+E1202Q	SA in BA.1, Denmark in BA.2																																										T19I L24- P25- P26- A27S G142D V213G G339D S371F S373P S375F T376A D405N R408S K417N N440K S477N T478K E484A Q493R Q498R N501Y Y505H D614G H655Y N679K P681H N764K D796Y Q954H N969K E1202Q
	BA.4+I670V	South Africa																																										T19I, L24-, P25-, P26-, A27S, H69-, V70-, G142D, V213G, G339D, S371F, S373P, S375F, T376A, D405N, R408S, K417N, N440K, L452R, S477N, T478K, F486V, E484A, Q498R, N501Y, Y505H, D614G, H655Y, I670V, N679K, P681H, N764K, D796Y, Q954H, N969K
	BA.2+N440_												3																															T19I, L24S, P25-, P26-, A27-, G142D, V213G, G339D, S371F, S373P, S375F, T376A, D405N, R408S, K417N, S477N, T478K, E484A, Q493R, Q498R, N501Y, Y505H, D614G, H655Y, N679K, P681H, N764K, D796Y, Q954H, N969K
	BA.2+N408_																																											T19I, L24S, P25-, P26-, A27-, G142D, V213G, G339D, S371F, S373P, S375F, T376A, D405N, K417N, N440K, S477N, T478K, E484A, Q493R, Q498R, N501Y, Y505H, D614G, H655Y, N679K, P681H, N764K, D796Y, Q954H, N969K
	Retired (2022-05-13)
	BA.2+V213S (replacing V213G)	Denmark																																										T19I, L24S, P25-, P26-, A27-, G142D, V213S, G339D, S371F, S373P, S375F, T376A, D405N, R408S, K417N, N440K, S477N, T478K, E484A, Q493R, Q498R, N501Y, Y505H, D614G, H655Y, N679K, P681H, N764K, D796Y, Q954H, N969K
	BA.1 + R346K + I666S + V736G + C738W + I993S + Y1272D	Poland											2																															A67V, H69-, V70-, T95I, G142D, V143-, Y144-, Y145-, N211-, L212I, in214EPE, G339D, R346K, S371L, S373P, S375F, K417N, N440K, G446S, S477N, T478K, E484A, Q493R, G496S, Q498R, N501Y, Y505H, T547K, D614G, H655Y, I666S, N679K, P681H, V736G, C738W, N764K, D796Y, N856K, Q954H, N969K, L981F, I993S, Y1272D
	BA.1 + A701V									1	2	2	3																															A67V, H69-, V70-, T95I, G142D, V143-, Y144-, Y145-, N211-, L212I, in214EPE, G339D, S371L, S373P, S375F, K417N, N440K, G446S, S477N, T478K, E484A, Q493R, G496S, Q498R, N501Y, Y505H, T547K, D614G, H655Y, N679K, P681H, A701V, N764K, D796Y, N856K, Q954H, N969K, L981F
	BA.2+G798D	India											3																															T19I, L24-, P25-, P26-, A27S, G142D, V213G, G339D, S371F, S373P, S375F, T376A, D405N, R408S, K417N, N440K, S477N, T478K, E484A, Q493R, Q498R, N501Y, Y505H, D614G, H655Y, N679K, P681H, N764K, D796Y, G798D, Q954H, N969K
	AY.4 x BA.1 chimera (Delta NTD until 157-, 158- , then BA.1) (associated with Pango lineage XD)	France											3																															T19R, A27S, T95I, G142D, E156G, F157-, R158-, N211-, L212I, in214EPE, G339D, S371L, S373P, S375F, K417N, N440K, G446S, S477N, T478K, E484A, Q493R, G496S, Q498R, N501Y, Y505H, T547K, D614G, H655Y, N679K, P681H, N764K, D796Y, N856K, Q954H, N969K, L981F
	BA.1.1 + in214GAR + D215N	Croatia										2	3																															A67V, H69-, V70-, T95I, G142D, V143-, Y144-, Y145-, N211-, L212I, in214GAR, D215N, G339D, R346K, S371L, S373P, S375F, K417N, N440K, G446S, S477N, T478K, E484A, Q493R, G496S, Q498R, N501Y, Y505H, T547K, D614G, H655Y, N679K, P681H, N764K, D796Y, N856K, Q954H, N969K, L981F		BA.1
	BA.2+S704L (without L452Q)	UK/US																																										T19I, L24S, P25-, P26-, A27-, G142D, V213G, G339D, S371F, S373P, S375F, T376A, D405N, R408S, K417N, N440K, S477N, T478K, E484A, Q493R, Q498R, N501Y, Y505H, D614G, H655Y, N679K, P681H, S704L, N764K, D796Y, Q954H, N969K
	BA.2+S730F	US																																										T19I, L24S, P25-, P26-, A27-, G142D, V213G, G339D, S371F, S373P, S375F, T376A, D405N, R408S, K417N, N440K, S477N, T478K, E484A, Q493R, Q498R, N501Y, Y505H, D614G, H655Y, N679K, P681H, S730F, N764K, D796Y, Q954H, N969K
	BA.2+P1162S												3																															T19I, L24S, P25-, P26-, A27-, G142D, V213G, G339D, S371F, S373P, S375F, T376A, D405N, R408S, K417N, N440K, S477N, T478K, E484A, Q493R, Q498R, N501Y, Y505H, D614G, H655Y, N679K, P681H, N764K, D796Y, Q954H, N969K, P1162S
	BA.2 x BA.1.1 chimera (BA.2 with some BA.1.1 RBD)	UK											3																															T19I, L24S, P25-, P26-, A27-, G142D, V213G, G339D, R346K, S371L, S373P, S375F, D405N, R408S, K417N, N440K, S477N, T478K, E484A, Q493R, Q498R, N501Y, Y505H, D614G, H655Y, N679K, P681H, N764K, D796Y, Q954H, N969K
	BA.2+N440_												3																															T19I, L24S, P25-, P26-, A27-, G142D, V213G, G339D, S371F, S373P, S375F, T376A, D405N, R408S, K417N, S477N, T478K, E484A, Q493R, Q498R, N501Y, Y505H, D614G, H655Y, N679K, P681H, N764K, D796Y, Q954H, N969K
	BA.1 + K417_ + N440_ + G446_	USA									3	3	3																															A67V, H69-, V70-, T95I, G142D, V143-, Y144-, Y145-, N211-, L212I, in214EPE, G339D, S371L, S373P, S375F, S477N, T478K, E484A, Q493R, G496S, Q498R, N501Y, Y505H, T547K, D614G, H655Y, N679K, P681H, N764K, D796Y, N856K, Q954H, N969K, L981F
	BA.1 + F643L + A701V	UK									2	2	3																															A67V, H69-, V70-, T95I, G142D, V143-, Y144-, Y145-, N211-, L212I, in214EPE, G339D, S371L, S373P, S375F, K417N, N440K, G446S, S477N, T478K, E484A, Q493R, G496S, Q498R, N501Y, Y505H, T547K, D614G, F643L, H655Y, N679K, P681H, A701V, N764K, D796Y, N856K, Q954H, N969K, L981F
	BA.2 x BA.1 chimera (BA.2 with some BA.1 NTD)	Germany											3																															T19I, L24S, P25-, P26-, A27-, A67V, H69-, V70-, G142D, V213G, G339D, S371F, S373P, S375F, T376A, D405N, R408S, K417N, N440K, S477N, T478K, E484A, Q493R, Q498R, N501Y, Y505H, D614G, H655Y, N679K, P681H, N764K, D796Y, Q954H, N969K
	XE	UK											2																															T19I, L24-, P25-, P26-, A27S, G142D, V213G, G339D, S371F, S373P, S375F, T376A, D405N, R408S, K417N, N440K, S477N, T478K, E484A, Q493R, Q498R, N501Y, Y505H, D614G, H655Y, N679K, P681H, N764K, D796Y, Q954H, N969K
	Retired (2022-04-07)
	BA.1 + N211_ + L212_ + 214_	Denmark									3	3																																A67V, H69-, V70-, T95I, G142D, V143-, Y144-, Y145-, G339D, S371L, S373P, S375F, K417N, N440K, G446S, S477N, T478K, E484A, Q493R, G496S, Q498R, N501Y, Y505H, T547K, D614G, H655Y, N679K, P681H, N764K, D796Y, N856K, Q954H, N969K, L981F	BA.1 x [Ancestral NTD, likely sequencing issues]
	BA.2+N408_																																											T19I, L24S, P25-, P26-, A27-, G142D, V213G, G339D, S371F, S373P, S375F, T376A, D405N, K417N, N440K, S477N, T478K, E484A, Q493R, Q498R, N501Y, Y505H, D614G, H655Y, N679K, P681H, N764K, D796Y, Q954H, N969K
	BA.2+P1162L																																											T19I, L24S, P25-, P26-, A27-, G142D, V213G, G339D, S371F, S373P, S375F, T376A, D405N, R408S, K417N, N440K, S477N, T478K, E484A, Q493R, Q498R, N501Y, Y505H, D614G, H655Y, N679K, P681H, N764K, D796Y, Q954H, N969K, P1162L
	BA.2_+I1221T																																											T19I, L24S, P25-, P26-, A27-, G142D, V213G, G339D, S371F, S373P, S375F, T376A, D405N, R408S, K417N, N440K, S477N, T478K, E484A, Q493R, Q498R, N501Y, Y505H, D614G, H655Y, N679K, P681H, N764K, D796Y, Q954H, N969K, I1221T
	BA.2+M1229I																																											T19I, L24S, P25-, P26-, A27-, G142D, V213G, G339D, S371F, S373P, S375F, T376A, D405N, R408S, K417N, N440K, S477N, T478K, E484A, Q493R, Q498R, N501Y, Y505H, D614G, H655Y, N679K, P681H, N764K, D796Y, Q954H, N969K, M1229I
	BA.2+Q787H	UK																																										T19I, L24-, P25-, P26-, A27S, G142D, V213G, G339D, S371F, S373P, S375F, T376A, D405N, R408S, K417N, N440K, S477N, T478K, E484A, Q493R, Q498R, N501Y, Y505H, D614G, H655Y, N679K, P681H, N764K, Q787H, D796Y, Q954H, N969K
	BA.2+A522P	India, Denmark																																										T19I, L24-, P25-, P26-, A27S, G142D, V213G, G339D, S371F, S373P, S375F, T376A, D405N, R408S, K417N, N440K, S477N, T478K, E484A, Q493R, Q498R, N501Y, Y505H, A522P, D614G, H655Y, N679K, P681H, N764K, D796Y, Q954H, N969K
	BA.2+A846G	UK																																										T19I, L24-, P25-, P26-, A27S, G142D, V213G, G339D, S371F, S373P, S375F, T376A, D405N, R408S, K417N, N440K, S477N, T478K, E484A, Q493R, Q498R, N501Y, Y505H, D614G, H655Y, N679K, P681H, N764K, D796Y, A846G, Q954H, N969K
	BA.1 + Q628K	Denmark, UK									2	2																																A67V, H69-, V70-, T95I, G142D, V143-, Y144-, Y145-, N211-, L212I, in214EPE, G339D, S371L, S373P, S375F, K417N, N440K, G446S, S477N, T478K, E484A, Q493R, G496S, Q498R, N501Y, Y505H, T547K, D614G, Q628K, H655Y, N679K, P681H, A701V, N764K, D796Y, N856K, Q954H, N969K, L981F
	BA.2+I68T	India																																										T19I, L24-, P25-, P26-, A27S, I68T, G142D, V213G, G339D, S371F, S373P, S375F, T376A, D405N, R408S, K417N, N440K, S477N, T478K, E484A, Q493R, Q498R, N501Y, Y505H, D614G, H655Y, N679K, P681H, N764K, D796Y, Q954H, N969K
	BA.1 + I1081V									2	2	2																																A67V, H69-, V70-, T95I, G142D, V143-, Y144-, Y145-, N211-, L212I, in214EPE, G339D, S371L, S373P, S375F, K417N, N440K, G446S, S477N, T478K, E484A, Q493R, G496S, Q498R, N501Y, Y505H, T547K, D614G, H655Y, N679K, P681H, N764K, D796Y, N856K, Q954H, N969K, L981F, I1081V
	BA.1 + N211_ + L212_ + 214_ + G339_ + S371_ + S373_ + S375_ + K417_ + N440_ + G446_ + L452R	Turkey									3	3																																A67V, H69-, V70-, T95I, G142D, V143-, Y144-, Y145-, L452R, S477N, T478K, E484A, Q493R, G496S, Q498R, N501Y, Y505H, T547K, D614G, H655Y, N679K, P681H, N764K, D796Y, N856K, Q954H, N969K, L981F	B.1.1.529 x [Delta NTD + RBD chimera, likely sequencing issues]
	BA.2+S704L	India																																										T19I, L24-, P25-, P26-, A27S, G142D, V213G, G339D, S371F, S373P, S375F, T376A, D405N, R408S, K417N, N440K, S477N, T478K, E484A, Q493R, Q498R, N501Y, Y505H, D614G, H655Y, N679K, P681H, S704L, N764K, D796Y, Q954H, N969K
	BA.2+F186S	UK																																										T19I, L24-, P25-, P26-, A27S, G142D, F186S, V213G, G339D, S371F, S373P, S375F, T376A, D405N, R408S, K417N, N440K, S477N, T478K, E484A, Q493R, Q498R, N501Y, Y505H, D614G, H655Y, N679K, P681H, N764K, D796Y, Q954H, N969K
	BA.1 + K417_ + N440_ + G446_ + L452R (underscore = ancestral)									1	2	2																																A67V, H69-, V70-, T95I, G142D, V143-, Y144-, Y145-, N211-, L212I, in214EPE, G339D, S371L, S373P, S375F, L452R, S477N, T478K, E484A, Q493R, G496S, Q498R, N501Y, Y505H, T547K, D614G, H655Y, N679K, P681H, N764K, D796Y, N856K, Q954H, N969K, L981F	BA.1 x [Delta RBD chimera ]
	BA.1 + K417_ (underscore = ancestral)	USA									2	2																																A67V, H69-, V70-, T95I, G142D, V143-, Y144-, Y145-, N211-, L212I, in214EPE, G339D, S371L, S373P, S375F, N440K, G446S, S477N, T478K, E484A, Q493R, G496S, Q498R, N501Y, Y505H, T547K, D614G, H655Y, N679K, P681H, N764K, D796Y, N856K, Q954H, N969K, L981F
	B.1.640.2									2	3	3																																L5F, P9L, E96Q, C136-, N137-, D138-, P139-, F140-, L141-, G142-, V143-, Y144-, R190S, D215H, R346S, N394S, Y449N, E484K, F490S, N501Y, D614G, P681H, T859N, D1139H
	BA.3									2	2	2																																A67V, H69-, V70-, T95I, G142D, V143-, Y144-, Y145-, N211-, L212I, G339D, S371F, S373P, S375F, D405N, K417N, N440K, G446S, S477N, T478K, E484A, Q493R, Q498R, N501Y, Y505H, D614G, H655Y, N679K, P681H, N764K, D796Y, Q954H, N969K
	BA.1+ I666S + V736G + C738W + I993S + Y1272D	Poland																																										A67V, H69-, V70-, T95I, G142D, V143-, Y144-, Y145-, N211-, L212I, in214EPE, G339D, S371L, S373P, S375F, K417N, N440K, G446S, S477N, T478K, E484A, Q493R, G496S, Q498R, N501Y, Y505H, T547K, D614G, H655Y, I666S, N679K, P681H, V736G, C738W, N764K, D796Y, N856K, Q954H, N969K, L981F, I993S, Y1272D
	BA.1 + 1_E156- + F157- + R158G + N211_ + L212_ + 214_ + G339_ + S371_ + S373_ + S375_ + K417_ + N440_ + G446_ + L452R + S477_ + E484_ + Q493_ + G496_ + Q498_ + N501_ + Y505_	Italy									3	3																																A67V, H69-, V70-, T95I, G142D, V143-, Y144-, Y145-, E156-, F157-, R158G, L452R, T478K, T547K, D614G, H655Y, N679K, P681H, N764K, D796Y, N856K, Q954H, N969K, L981F	B.1.1.529 x [Delta NTD + RBD chimera, likely sequencing issues]
	BA.1 + 1_G339_ + S371_ + S373_ + S375_ + K417_ + N440_ + G446_ + L452R_S477_ + E484_ + Q493_ + G496_ + Q498_ + N501_ + Y505_ + T547_ + H655_ + N679_ + P681R	Turkey									3	3																																A67V, H69-, V70-, T95I, G142D, V143-, Y144-, Y145-, N211-, L212I, in214EPE, L452R, T478K, D614G, P681R, N764K, D796Y, N856K, Q954H, N969K, L981F	B.1.1.529 x [Delta RBD to furin cleavage site chimera, likely sequencing issues]
	B.1.617.2 + T95I + E484A								1	2	3	3																																T19R, T95I, G142D, E156-, F157-, R158G, L452R, T478K, E484A, D614G, P681R, D950N
	Retired (2022-03-11)
	B.1.640.1 (previously B.1.1640)	France							1	2	3																																	P9L, E96Q, C136-, N137-, D138-, P139-, F140-, L141-, G142-, V143-, Y144-, R190S, I210T, R346S, N394S, Y449N, F490R, N501Y, D614G, P681H, T859N, D936H
	B.1.617.2 + K77T + E484Q					R		3	1	3	3																																	T19R, K77T, G142D, E156-, F157-, R158G, L452R, T478K, E484Q, D614G, P681R, D950N
	B.1.617.2 + T95I + Y145H + A222V (now part of AY4.2)	UK				R		1	1	2	3																																	T19R, T95I, G142D, Y145H, E156G, F157-, R158-, A222V, L452R, T478K, D614G, P681R, D950N
	B.1.617.2 + A222V	Indonesia, Italy			3	1	1	1	1	3	3																																	T19R, G142D, E156-, F157-, R158G, A222V, L452R, T478K, D614G, P681R, D950N
	B.1.617.2 + T95I + E484K								1	3	3																																	T19R, T95I, G142D, E156G, F157-, R158-, L452R, T478K, E484K, D614G, P681R, D950N
	B.1.617.2 + G446V					2	1	1	1	3	3																																	T19R, T95I, G142D, E156-, F157-, R158G, G446V, L452R, T478K, D614G, P681R, D950N
	B.1.617.2 + T95I + H655Y						3	2	2	4	3																																	T19R, T95I, G142D, E156-, F157-, R158G, L452R, T478K, D614G, H655Y, P681R, D950N
	B.1.617.2 + V36F + T95I + Y145H + A222V (AY.4.2.1)	UK							2	4	3																																	T19R, V36F, T95I, G142D, Y145H, E156G, F157-, R158-, A222V, L452R, T478K, D614G, P681R, D950N
	B.1.617.2 + T95I + S494L						2	2	2	4	3																																	T19R, T95I, G142D, E156-, F157-, R158G, L452R, T478K, S494L, D614G, P681R, D950N
	B.1.617.2 + T95I + Q675H						3	2	3	4	3																																	T19R, T95I, G142D, E156-, F157-, R158G, L452R, T478K, D614G, Q675H, P681R, D950N
	B.1.617.2 + T95I				2	2	1	1	1	3	3																																	T19R, T95I, G142D, E156G, F157-, R158-, L452R, T478K, D614G, P681R, D950N
	Retired 2022-02-10
	P.1.9 (P.1 + Q675H)						4	2	3	4																																		L18F, T20N, P26S, D138Y, R190S, K417T, E484K, N501Y, D614G, H655Y, Q675H, T1027I, V1176F
	B.1.617.2 + T95I + Y145H + A222V + V1264L	Scotland						1	1	3																																		T19R, T95I, G142D, Y145H, E156G, F157-, R158-, A222V, L452R, T478K, D614G, P681R, D950N, V1264L
	B.1.637.1 (Still asigned as B.1.637 in GISAID)	USA/NY								2																																		H69-, V70-, D80G, E96Q, Y144-, F157S, L244-, H245-, R246-, S247-, A264V, G446R, L452R, T478R, D614G, P681R, T859N, D936H, D950H, N978S
	B.1.617.2 + T95I + G446V + L1265F (AY.34.1)	Chile																																										T19R, T95I, E156G, F157-, R158-, G446V, L452R, T478K, D614G, Q677H, P681R, D950N, L1265F
	B.1.639 + L452R	Germany	I moved this to 'New PANGOs' as we do not have a B.1.639 already																																									H69-, V70-, G142D, V143-, Y144-, Y145-, E156G, F157-, R158-, N211-, L212I, L452R, T478K, D614G
	B.1.617.2 + T29A + T250I + T299I + Q613H						3	1	2	4																																		T19R, T29A, G142D, E156-, F157-, R158G, T250I, T299I, L452R, T478K, Q613H, D614G, P681R, D950N
	B.1.617.2 + T95I + L1265F (AY.34.1)	Chile																																										T19R, T95I, E156G, F157-, R158-, L452R, T478K, D614G, Q677H, P681R, D950N, L1265F
	B.1.617.2 + V36F + T95I + Y145H + A222V + V1264L	UK							2	4																																		T19R, V36F, T95I, G142D, Y145H, E156G, F157-, R158-, A222V, L452R, T478K, D614G, P681R, D950N, V1264L
	B.1.617.2 + T95I + I850L (out of retirement)	Germany					R		1	4																																		T19R, T95I, G142D, E156G, F157-, R158-, L452R, T478K, D614G, P681R, I850L, D950N
	B.1.617.2 + T95I + Q677H	India				1	2	1	1	3																																		T19R, T95I, E156G, F157-, R158-, L452R, T478K, D614G, Q677H, P681R, D950N
	BA.1 + N211_ + L212_ + 214_ + G339_ + S371_ + S373_ + S375_ + K417_ + N440_ + G446_ + L452R + S477_ + E484_ + Q493_ + G496_ + Q498_ + N501_ + Y505_	Turkey	B.1.1.529 x [Delta NTD + RBD chimera, likely sequencing issues]																																									A67V, H69-, V70-, T95I, G142D, V143-, Y144-, Y145-, L452R, T478K, T547K, D614G, H655Y, N679K, P681H, N764K, D796Y, N856K, Q954H, N969K, L981F
	Retired 2022-01-14
	P.1.7 (P.1 + P681H)	Brazil					1	2	3																																			L18F, T20N, P26S, D138Y, R190S, K417T, E484K, N501Y, D614G, H655Y, P681H, T1027I, V1176F
	P.1.8 (P.1 + T470N + P681R + C1235F)					2	3	3	3																																			L18F, T20N, P26S, D138Y, R190S, K417T, T470N, E484K, N501Y, D614G, H655Y, P681R, T1027I, V1176F, C1235F
	B.1.617.2 + Q613H								1																																			T19R, G142D, E156-, F157-, R158G, L452R, T478K, Q613H, D614G, P681R, D950N
	B.1.617.2 + T95I + V1104L (Richards row 60, but out of retirement, and here it is in its common form, with the T95I)					R			2																																			T19R, T95I, G142D, E156G, F157-, R158-, L452R, T478K, D614G, P681R, D950N, V1104L
	B.1.617.2 + P251L					2	2	1	2																																			T19R, G142D, E156-, F157-, R158G, P251L, L452R, T478K, D614G, P681R, D950N
	B.1.617.2 + T95I + K444N						4	3	3																																			T19R, T95I, G142D, E156-, F157-, R158G, K444N, L452R, T478K, D614G, P681R, D950N
	B.1.617.2 + L1234I + V1264L								1																																			T19R, G142D, E156-, F157-, R158G, L452R, T478K, D614G, P681R, D950N, L1234I, V1264L
	B.1.617.2 + T95I + D138H						3	2	2																																			T19R, T95I, D138H, G142D, E156-, F157-, R158G, L452R, T478K, D614G, P681R, D950N
	B.1.617.2 + A222V + V1264L (now part of AY.4)					R		1	2																																			T19R, G142D, E156G, F157-, R158-, A222V, L452R, T478K, D614G, P681R, D950N, V1264L
	B.1.617.2 + A222V + Q613H (Alternative to Richard's row 61: the much more common alternative to just Q613H)								2																																			T19R,G142D,E156-,F157-,R158G,A222V,L452R,T478K,Q613H,D614G,P681R,D950N
	B.1.617.2 + V70I								3																																			T19R, V70I, G142D, E156-, F157-, R158G, L452R, T478K, D614G, P681R, D950N
	B.1.617.2 + T95I + S477I						4	2	3																																			T19R, T95I, G142D, E156-, F157-, R158G, L452R, S477I, T478K, D614G, P681R, D950N
	B.1.617.2 + T95I + L1234I + V1264L (Alternative to Richard's row 66)								3																																			T19R,G142D,E156-,F157-,R158G,L452R,T478K,D614G,P681R,D950N,L1234I,V1264L
	B.1.617.2 + T29A + T250I						1	1	2																																			T19R, T29A, G142D, E156-, F157-, R158G, T250I, L452R, T478K, D614G, P681R, D950N
	B.1.617.2 + S112L + A522V						3	2	3																																			T19R, S112L, G142D, E156-, F157-, R158G, L452R, T478K, A522V, D614G, P681R, D950N
	B.1.617.2 + A1078S	India, Europe						2	3																																			T19R, T95I, G142D, E156G, F157del, R158del, L452R, T478K, D614G, P681R, D950N, A1078S
	B.1.617.2 + S112L (Richards row 58 above, but out of retirement)								3																																			T19R, S112L, G142D, E156-, F157-, R158G, L452R, T478K, D614G, P681R, D950N
	Retired 2021-12-09
	B.1.621 + K417N						2	3																																				T95I, insert143T, Y144S, Y145N, R346K, K417N, E484K, N501Y, D614G, P681H, D950N
	B.1.526 (Iota) + R78S + D215H + L244:247- + G446R + T478R																																											R78S,D80G,Y144-,F157S,D215H,L244:247-,G446R,L452R,T478R,D614G,P681R,T859N,D950H,N978S
	B.1.617.2 + A222V + V367L						2	3																																				T19R, G142D, E156-, F157-, R158G, A222V, V367L, L452R, T478K, D614G, P681R, D950N
	P.1.15 (same as P.1 for spike)
	B.1.617.2 + T95I + Q414H						3	2																																				T19R, T95I, G142D, E156-, F157-, R158G, Q414H, L452R, T478K, D614G, P681R, D950N
	B.1.596 del141-144 (associated with transmission in white-tailed deer)	US
	P.1.4 (P.1 + N679K)	Brazil					1	2																																				L18F, T20N, P26S, D138Y, R190S, K417T, E484K, N501Y, D614G, H655Y, N679K, T1027I, V1176F
	Retired 2021-11-05
	B.1.617.2 + T95I + S255F						3																																					T19R, T95I, G142D, E156-, F157-, R158G, S255F, L452R, T478K, D614G, P681R, D950N
	B.1.617.2 + T572I	India, Turkey																																										T19R, T95I, G142D, E156G, F157del, R158del, L452R, T478K, T572I, D614G, P681R, D950N
	B.1.617.2 + T95I + Y144-						4																																					T19R, T95I, G142D, Y144-, E156-, F157-, R158G, L452R, T478K, D614G, P681R, D950N
	B.1.617.2 + A222V + D253A						3																																					T19R, G142D, E156-, F157-, R158G, A222V, D253A, L452R, T478K, D614G, P681R, D950N, D979E
	B.1.617.2 + A222V + T250S						4																																					T19R, G142D, E156-, F157-, R158G, A222V, T250S, L452R, T478K, D614G, P681R, D950N
	B.1.617.2 + T95I + N148S						4																																					T19R, T95I, G142D, N148S, E156-, F157-, R158G, L452R, T478K, D614G, P681R, D950N
	B.1.617.2 + P809S	India, Europe																																										T19R, T95I, G142D, E156G, F157del, R158del, L452R, T478K, D614G, P681R, P809S, D950N
	B.1.617.2 + T95I + P1162S						4																																					T19R, T95I, G142D, E156-, F157-, R158G, L452R, T478K, D614G, P681R, D950N, P1162S
	B.1.617.2 + T95I + S256L						4																																					T19R, T95I, G142D, E156-, F157-, R158G, S256L, L452R, T478K, D614G, P681R, D950N
	Retired 2021-10-08
	B.1.617.2 + V1264L					3																																						T19R, G142D, E156-, F157-, R158G, L452R, T478K, D614G, P681R, D950N, V1264L
	B.1.617.2 + S112L																																											T19R, S112L, G142D, E156-, F157-, R158G, L452R, T478K, D614G, P681R, D950N
	B.1.617.2 + L455F																																											T19R, G142D, E156-, F157-, R158G, L452R, L455F, T478K, D614G, P681R, D950N
	B.1.617.2 + T22I + A67V	UK																																										T19R, T22I, A67V, G142D, E156-, F157-, R158G, L452R, T478K, D614G, P681R, D950N
	B.1.617.2 + T95I + T250N																																											T19R, T95I, G142D, E156-, F157-, R158G, T250N, L452R, T478K, D614G, P681R, D950N
	B.1.617.2 + T29A - D142G + T299I + Q613H (the only form of this variant has ancestral G142)																																											T19R, T29A, E156-, F157-, R158G, T250I, T299I, L452R, T478K, Q613H, D614G, P681R, D950N
	B.1.617.2 + K77T																																											T19R, K77T, G142D, E156-, F157-, R158G, L452R, T478K, D614G, P681R, D950N
	B.1.617.2 + A222V + V289I																																											T19R, G142D, E156-, F157-, R158G, A222V, V289I, L452R, T478K, D614G, P681R, D950N
	B.1.617.2 + L18F + T95I																																											L18F, T19R, T95I, G142D, E156-, F157-, R158G, L452R, T478K, D614G, P681R, D950N
	B.1.617.2 + A222V + N1074S + V1264L																																											T19R, G142D, E156-, F157-, R158G, A222V, L452R, T478K, D614G, P681R, D950N, N1074S, V1264L
	B.1.617.2 + T95I + D253G																																											T19R, T95I, G142D, E156-, F157-, R158G, D253G, L452R, T478K, D614G, P681R, D950N
	B.1.617.2 + T95I + N501Y + P681H																																											T19R, T95I, G142D, E156-, F157-, R158G, L452R, T478K, N501Y, D614G, P681H, D950N
	B.1.617.2 + H69- + V70-				4	3																																						T19R, H69-, V70-, G142D, E156-, F157-, R158G, L452R, T478K, D614G, P681R, D950N
	P.1.3 (P.1 + L141-,G142-,V143-,Y144-)																																											L18F, T20N, P26S, D138Y, L141-, G142-, V143-, Y144-, R190S, K417T, E484K, N501Y, D614G, H655Y, T1027I, V1176F
	B.1.617.2 + T791I																																											T19R, G142D, E156-, F157-, R158G, L452R, T478K, D614G, P681R, T791I, D950N
	C.1.2					2																																						P9L, C136F, Y144-, R190S, D215G, A243-, L244-, Y449H, E484K, N501Y, D614G, H655Y, N679K, T716I, T859N
	B.1.617.2 + V362F																																											T19R, G142D, E156-, F157-, R158G, V362F, L452R, T478K, D614G, P681R, D950N
	B.1.617.2 + S112L + S477G																																											T19R, S112L, G142D, E156-, F157-, R158G, L452R, S477G, T478K, D614G, P681R, D950N
	B.1.617.2 + A688V					3																																						T19R G142D E156G F157- R158- L452R T478K D614G P681R A688V D950N
	B.1.617.2 - G156E - -157F - -158R					2																																						T19R, G142D, L452R, T478K, D614G, P681R, D950N
	B.1.617.2 + H69- + V70- + Y144-				4	3																																						H69-, V70-, Y144-, T19R, G142D, E156-, F157-, R158G, L452R, T478K, D614G, P681R, D950N
	B.1.617.2 + H69-,V70- + Y144- + 142G + E156 + F157 + R158 (likely Alpha recombination)																																											T19R, H69-, V70-, Y144-, L452R, T478K, D614G, P681R, D950N
	B.1.626	USA																																										L18F, A67-, I68-, H69-, G257S, E484K, F490S, N501T, D614G, T859N
	B.1.619.1			W	3	2																																						I210T, N440K, E484K, D614G, D936N, S939F, T1027I
	C.1.2 + P25L + N440K + P681H + D936H					2																																						P9L, P25L, C136F, Y144-, R190S, D215G, A243-, L244-, N440K, Y449H, E484K, N501Y, D614G, H655Y, P681H, T716I, T859N, D936H
	B.1.617.2 + L244S																																											T19R, G142D, E156-, F157-, R158G, L244S, L452R, T478K, T572I, D614G, P681R, D950N
	B.1.617.2 + A222V + A262S																																											T19R, G142D, E156-, F157-, R158G, A222V, A262S, L452R, T478K, D614G, P681R, D950N
	B.1.617.2 - 452L																																											T19R, G142D, E156-, F157-, R158G, T478K, D614G, P681R, D950N
	C.36.3 (was C.36)	Egypt, US, Denmark		W	2	2																																						S12F, H69-, V70-, W152R, R346S, L452R, D614G, Q677H, A899S		EPI_ISL_1275864	x
	B.1.1.7 + F490S			W	2	2																																						H69-, V70-, Y144-, F490S, N501Y, A570D, D614G, P681H, T716I, S982A, D1118H		N/A
	B.1.1.523	Russia, Germany, US		W	1	3																																						E156-, F157-, R158-, F306L, E484K, S494P, D614G, E780A, D839V, T1027I		EPI_ISL_2448704
	B.1.1.7 + E484Q			W	3	3																																						H69-, V70-, Y144-, E484Q, N501Y, A570D, D614G, P681H, T716I, S982A, D1118H		N/A
	B.1.617.2 + T95I - G156E - -157F - -158R	India				3																																						T19R T95I G142D L452R T478K D614G P681R D950N
	B.1.617.2 + V16F +T95I +I1179V																																											V16F, T19R, T95I, G142D, E156-, F157-, R158G, L452R, T478K, D614G, P681R, D950N, I1179V
	B.1.620	South Korea Lithuania		W	2	2																																						P26S, H69-, V70-, V126A, Y144-, L241-, L242-, A243-, H245Y, S477N, E484K, D614G, P681H, T1027I, D1118H		EPI_ISL_2361096
	B.1.623	USA																																										L452R, D614G, P681R
	B.1.1.318	UK			3	2																																						T95I, Y144-, E484K, D614G, P681H, D796H
	B.1.177.82																																											A222V, A262S, P272L, D614G
	B.1.258.17																																											H69-, V70-, L189F, N439K, D614G, V772I
	B.1.617.2 + R21T + A222V																																											T19R, R21T, G142D, E156-, F157-, R158G, A222V, L452R, T478K, D614G, P681R, D950N
	B.1.630			W	1	3																																						A222V, A243-, L244-, P9L, C136F, Y144-, L452R, T478R, E484Q, D614G, H655Y, D950N (A243-, L244- is equivalent to L242- A243- in aas, but more parsimonious at 243-244 by the nucs)
	P.1 + H49Y					3																																						L18F, T20N, P26S, H49Y, D138Y, R190S, K417T, E484K, N501Y, D614G, H655Y, T1027I, V1176F
	B.1.1.284																																											M153T, G184S, D614G, Q677H
	B.1.617.2 + T95I + H66Y	South Africa				3																																						T19R, H66Y, T95I, G142D, E156G, F157-, R158-, L452R, T478K, D614G, P681R, D950N
	B.1.628	USA																																										L18R, T95I, R158S, N440K, D614G, P681H, A688V, S735A, T1027I
	B.1.575	US		3	4	3																																						S494P, P681H, D614G, T716I		EPI_ISL_1912886	x
	B.1.632	Mexico																																										T29I, F32L, M153T, F157S, G252V, S477N, E484K, D614G, H655Y, P681H, D936H, D1260H
	P.1 + T470N	Brazil, Rio de Janeiro				2																																						L18F, T20N, P26S, D138Y, R190S, K417T, T470N, E484K, N501Y, D614G, H655Y, P681R, T1027I, V1176F, C1235F
	Retired 2021-08-26
	B.1.617.2 + T95I + T719I					R																																						T19R, T95I, G142D, E156-, F157-, R158G, L452R, T478K, D614G, P681R, T719I, D950N
	B.1.617.2 + L216F + G1124V				4	R																																						T19R, G142D, E156-, F157-, R158G, L216F, L452R, T478K, D614G, P681R, D950N, G1124V
	B.1.617.2 + T95I + Y145H + A222V (now part of AY)	UK				R																																						T19R T95I G142D Y145H E156G F157- R158- A222V L452R T478K D614G P681R D950N
	B.1.1.7 + S494P			W	2	R																																						H69-, V70-, Y144-, S494P, N501Y, A570D, D614G, P681H, T716I, S982A, D1118H		N/A
	B.1.1.7 + L5F			W	4	R																																						L5F, H69-, V70-, Y144-, N501Y, A570D, D614G, P681H, T716I, S982A, D1118H
	B.1.1.7 + W152R			W	3	R																																						H69-, V70-, Y144-, W152R, N501Y, A570D, D614G, P681H, T716I, S982A, D1118H
	B.1.617.2 + T95I + I850L	Germany				R																																						T19R, T95I, G142D, E156G, F157-, R158-, L452R, T478K, D614G, P681R, I850L, D950N
	B.1.1.7 + T572I			W	4	R																																						H69-, V70-, Y144-, N501Y, A570D, T572I, D614G, P681H, T716I, S982A, D1118H
	B.1.617.2 + T95I + V1104L					R																																						T19R, T95I, G142D, E156G, F157-, R158-, L452R, T478K, D614G, P681R, D950N, V1104L
	B.1.1.7 + L452R			W	2	R																																						H69-, V70-, Y144-, L452R, N501Y, A570D, D614G, P681H, T716I, S982A, D1118H		N/A
	B.1.617.2 + T95I + Y248H					R																																						T19R, T95I, G142D, E156-, F157-, R158G, Y248H, L452R, T478K, D614G, P681R, D950N
	B.1.617.2 + A222V + V1264L (now part of AY.4)					R																																						T19R, G142D, E156G, F157-, R158-, A222V, L452R, T478K, D614G, P681R, D950N, V1264L
	B.1.617.2 + T95I + K97N (now part of AY.4)	India				R																																						T19R, T95I, K97N, G142D, E156G, F157-, R158-, L452R, T478K, D614G, P681R, D950N
	P.4					R																																						G142V, N164K, Q173K, L452R, D614G, S704L, I720V, V1176F
	B.1.617.2 + A222V + N1074S + V1104L					R																																						T19R, G142D, E156G, F157-, R158-, A222V, L452R, T478K, D614G, P681R, D950N, N1074S, V1264L
	B.1.617.2 + K77T + E484Q					R																																						T19R, K77T, G142D, E156-, F157-, R158G, L452R, T478K, E484Q, D614G, P681R, D950N (Note: E156-, F157-, R158G == E156G, F157-, R158-)
	B.1.1.7 + F490L			W	2	R																																						H69-, V70-, Y144-, F490L, N501Y, A570D, D614G, P681H, T716I, S982A, D1118H		N/A
	B.1.1.7 + K1191N			W	4	R																																						H69-, V70-, Y144-, N501Y, A570D, D614G, P681H, T716I, S982A, D1118H, K1191N
	B.1.1.7 + A475V			W	3	R																																						H69-, V70-, Y144-, A475V, N501Y, A570D, D614G, P681H, T716I, S982A, D1118H		N/A
	B.1.1.7 + K417N			W	4	R																																						H69-, V70-, Y144-, K417N, N501Y, A570D, D614G, P681H, T716I, S982A, D1118H		N/A
	B.1.617.2 + T95I + W258L + K417N + K558N (is B.1.617.2.1 also called AY.1) and is Delta +				4	R																																						T19R, T95I, G142D, E156G, F157-, R158-, W258L, K417N, L452R, T478K, K558N, D614G, P681R, D950N
	B.1.1.7 + L455F			W	4	R																																						H69-, V70-, Y144-, L455F, N501Y, A570D, D614G, P681H, T716I, S982A, D1118H		N/A
	B.1.1.7 + G446V			W	4	R																																						H69-, V70-, Y144-, G446V, N501Y, A570D, D614G, P681H, T716I, S982A, D1118H		N/A
	B.1.617.2 + G1124V				4	R																																						T19R, G142D, E156-, F157-, R158G, L452R, T478K, D614G, P681R, D950N, G1124V
	N.10	Brazil, USA		W	3	R																																						P9L, 141-144-, I210V, 211-, L212I, 256-258-, V445A, E484K, D614G		EPI_ISL_1465243 7/2/21
	AV.1	UK		W	4	R																																						D80G, T95I, G142D, Y144-, N439K, E484K, D614G, P681H, I1130V, D1139H		EPI_ISL_1698537 7/2/2021
	A.2.5.2 (Also A.2.5 and A.2.5.1)	Costa Rica, US, Panama		W	4	R																																						L141-, G142-, V143-, insertion215AAG, D215Y, L452R, D614G (note this can also be written D215A,insertion215AGY, or D215AAGY)		EPI_ISL_1502915
	A.27	France		2	3	R																																						L18F, L452R, N501Y, D614D, A653V, H655Y, D796Y, G1219V		EPI_ISL_985238	x
	B.1.36.16?	Thailand		3	4	R																																						S459F, D614G		?	x
	B.1.1.7 + Q677H			W	4	R																																						H69-, V70-, Y144-, N501Y, A570D, D614G, Q677H, P681H, T716I, S982A, D1118H
	P.1 - T417K	Brazil, USA		W	4	R																																						L18F, T20N, P26S, D138Y, R190S, E484K, N501Y, D614G, H655Y, T1027I, V1176F (I think this is actually a P.1 variant, not P.4)		EPI_ISL_1966077 7/2/2021
	AT.1	Russia, Finland		W	3	R																																						P9L, 136-144-, D215G, H245P, E484K, D614G, N679K, insertion679GIAL, E780K		EPI_ISL_1652580 7/2/21
	P.3	Philippines		2	4	R																																						L141-, G142-, V143-, A243-, L244-, Y265C, E484K, N501Y, D614G, P681H, E1092K, H1101Y, V1176F		EPI_ISL_1073934	x
	B.1.214.2	Belgium		W	3	R																																						insertion214TDR, Q414K, N450K, D614G, T716I		EPI_ISL_2404045
	B.1.1.7 + T478I			W	4	R																																						H69-, V70-, Y144-, T478I, N501Y, A570D, D614G, P681H, T716I, S982A, D1118H		N/A
	B.1.1.7 + S477R			W	4	R																																						H69-, V70-, Y144-, S477R, N501Y, A570D, D614G, P681H, T716I, S982A, D1118H		N/A
	B.1.1.7 + V367F			W	4	R																																						H69-, V70-, Y144-, V367F, N501Y, A570D, D614G, P681H, T716I, S982A, D1118H		N/A
	B.1.1.7 + V367L			W	4	R																																						H69-, V70-, Y144-, V367L, N501Y, A570D, D614G, P681H, T716I, S982A, D1118H		N/A
	B.1.1.7 + P479S			W	4	R																																						H69-, V70-, Y144-, P479S, N501Y, A570D, D614G, P681H, T716I, S982A, D1118H		N/A
	Retired 2021-07-01
	B.1.1.7 + D138H			W	X
	B.1.1.7 + L452M			W	X																																									N/A
	B.1.1.7 + V483F			W	X																																									N/A
	B.1.466.2	Australia		W	X																																							W152R, N439K, D614G, P681R
	B.1.617.2 + K77T			W	X
	B.1.617.2 + R21T+ 677H + A222V			W	X
	B.1.617.2 + L216F			W	X
	B.1.617.2 + K417N + D142G + K558N			W	X																																							T19R, T95I, D142G, E156G, F157-, R158-, W258L, K417N, L452R, T478K, K557N, D614G, P681R, D950N
	B.1.617.2 + R21T + A222V			W	X
	B.1.618	India, West Bengal		W	X																																							H49Y, Y145del, H146del, E484K, D614G, second variant has no H49Y
	B.1.623			W	X																																							S494P, N501Y, P681H, E1111K
	B.1.1.7 + A706V			W	X
	B.1.1.7 + L18F			W	X
	B.1.1.7 + S98F			W	X
	B.1.1.7 + A982S			W	X
	B.1.616	Brittany		3	X																																							H66D, G142V, Y144-, D215G, V483A, H655Y, G669S, Q949R, N1087D			x
	B.1.1.7 + T20I			W	X
	B.1.1.7 + S94F			W	X
	B.1.517			3	X																																							N501T, minor variant adds G252V. defined by non-spike mutations. also found in C.2.1 and minor variants of B.1.2			x
	B.1.234	UK		3	X																																							G142S, E180V, D614G, Q677H			x
	B.1.526 - E484K	New York		3	X																																							L5F, T95I, D253G, D614G, A701V			x
	B.1.617.2 + V1264L			W	X
	B.1.617.2 + R21T			W	X
	B.1			W	X
	B.1.526 with S477N (was B.1.526.2)	New York		2	X																																							L5F, T95I, D253G, S477N, D614G, Q957R		EPI_ISL_823886	x
	B.1.1.7 + -144Y			W	X
	B.1.1.7 + -69H,-70V			W	X
	B.1.1.7 + Y501N			W	X
	Retired 2021-04
	B.1.427/429 + W258C,L			1																																											x
	B.1.427/429 + P26S			1																																											x
	B.1.526.2 + Y144-			1																																											x
	B.1.1.1			2																																								W64-:T76-, R246N, S247-, Y248-, L249-, T250-, P251-, G252-, D253-, L452Q, E471Q, F490S			x
	B.1.1.1			2																																								W64-:T76-, R246N, S247-, Y248-, L249-, T250-, P251-, G252-, D253-, L452Q, F490S			x
	B.1.1.7 + E484K			2																																											x
	B.1.1.7 + S494P			2																																											x
	B.1.1.7 + E154Q			2																																											x
	B.1.526 + Y144-			2																																											x
	A.23.1 + E484K	UK		2																																											x
	B.1.1.7 + L452Q + F490S			2																																											x
	B.1.1.7 + G142V			2
	B.1.427/429 + Del69/70			2																																								S13I, H69-, V70-, W152C, L452R, D614G
	B.1.1.7 + K1191N			3																																											x
	B.1.1.7 + V1177L			3																																											x
	B.1.427/429 + A22P			3																																											x
	B.1.324.1 + E484K			3																																								T95I, T144-, E484K, P681H, D796H			x
	B.1+S494P			3																																								S494P, D614G, P681H, T716I (30% also carrry N501Y)			x
	P.1 + del141-144			3																																								L18F, T20N, P26S, D138Y, L141-, G142-, V143-, Y144-, R190S, K417T, E484K, N501Y, D614G, H655Y, T1027I, V1176F
	B.1.1.7 + L452R			x
	B.1.427/429 + A22P			3
	B.1.324.1 + E484K			3
	B.1+S494P			3
	P.1 + del141-144			3
	B.1.1.7 + L452R			x
[truncated: 22 more columns]

## Sheet: SNAPSHOT Variants 2022-08-12
		First IDed in		Priority																L18	H69 V70	T95	L141 G142 V143	G142	Y144	Y145	W152	L241 L242 A243	D253	W258		R346	K417	N440	G446	L452	S477	T478	E484	F490	S494	N501		H655	N679	P681		A701	D950
				APR	JUN	AUG	OCT	NOV	DEC	JAN	FEB	MAR	APR	MAY	JUN	JUL	AUG			NTD												RBD												Furin
	Ongoing investigations
	BA.2.12.1 (BA.2 + L452Q + S704L)	NY/Canada												1	1	1		Ongoing		.	.	.	*	D	.	.	.	.	.	.		.	N	K	.	Q	N	K	A	.	.	Y		Y	K	H
	BA.4/BA.5 (BA.2+H69-+V70-+L452R+F486V+Q493_)	South Africa												1	1			Ongoing		.	-	.	*	D	.	.	.	.	.	.		.	N	K	.	R	N	K	A	.	.	Y		Y	K	H
																							.
	Current prioritisation (2022-08-12)
	Lineages
	BA.2.75 (BA.2 +[K147E,W152R,F157L,I210V,G257S,G339H,G446S,N460K] - [G339D,Q493R])															1	1			.	-	.	*	D	.	.	R	.	.	.		.	N	K	S	R	N	K	A	.	.	Y		Y	K	H
	BA.2.10 + W64R, 141-144del, 243-244del, G446S, F486P, R493Q, S494P, P1143L	India															4			.	-	.	-	-	-	.	.	.--	.	.		.	N	K	S	.	N	K	A	.	P	Y		Y	K	H
	RBD sublineages
	BA.4 + R346T + N658S (BA.4.6)	Spain/South Africa															2			.	-	.	*	D	.	.	.	.	.	.		T	N	K	.	R	N	K	A	.	.	Y		Y	K	H
	BA.4 + R346S (BA.4.7)	South Africa															2			.	-	.	*	D	.	.	.	.	.	.		S	N	K	.	R	N	K	A	.	.	Y		Y	K	H
	BA.4 + R346T (BA.4.6)	Spain															2			.	-	.	*	D	.	.	.	.	.	.		T	N	K	.	R	N	K	A	.	.	Y		Y	K	H
	BA.4 + V3G + R346T (BA.4.1)	South Africa															3			.	-	.	*	D	.	.	.	.	.	.		T	N	K	.	R	N	K	A	.	.	Y		Y	K	H
	BA.5 with K440N reversion	Israel															3			.	-	.	*	D	.	.	.	.	.	.		.	N	.	.	R	N	K	A	.	.	Y		Y	K	H
	BA.5 + R346I	Romania															4			.	-	.	*	D	.	.	.	.	.	.		I	N	K	.	R	N	K	A	.	.	Y		Y	K	H
	BA.5 + V3G + R346I (BA.5)	Switzerland/Germany															4			.	-	.	*	D	.	.	.	.	.	.		I	N	K	.	R	N	K	A	.	.	Y		Y	K	H
	BA.2 + K417T	UK												3	3	2	4			.	.	.	*	D	.	.	.	.	.	.		.	N	T	.	.	N	K	A	.	.	Y		Y	K	H
	BA.5 with S408R reversion	Israel/UK															4			.	-	.	*	D	.	.	.	.	.	.		.	N	K	.	R	N	K	A	.	.	Y		Y	K	H
	NTD sublineages
	BA.5 + Y144-	Portugal															3			.	-	.	*	D	-	.	.	.	.	.		.	N	K	.	R	N	K	A	.	.	Y		Y	K	H
	BA.4 + V289I (BA.5.1.3)	Germany															3			.	-	.	*	D	.	.	.	.	.	.		.	N	K	.	R	N	K	A	.	.	Y		Y	K	H
	BA.4 + V3G with K440N and D142G reversions (BA.4.1)	Chile/USA/Israel															4			.	-	.	*	.	.	.	.	.	.	.		.	N	.	.	R	N	K	A	.	.	Y		Y	K	H
	Other sublineages
	BA.4 + N658S	South Africa												2	1	1	2			.	-	.	*	D	.	.	.	.	.	.		.	N	K	.	R	N	K	A	.	.	Y		Y	K	H
	BA.5 + A1020S (BF.5)	Israel															3			.	-	.	*	D	.	.	.	.	.	.		.	N	K	.	R	N	K	A	.	.	Y		Y	K	H
	BA.5 + P1162L (BA.5 and BA.5.3.1)	UK/USA/Denmark															3			.	-	.	*	D	.	.	.	.	.	.		.	N	K	.	R	N	K	A	.	.	Y		Y	K	H
	BA.4 + V3G	South Africa												2	2	1	3			.	-	.	*	D	.	.	.	.	.	.		.	N	K	.	R	N	K	A	.	.	Y		Y	K	H
	BA.5 + L5F (BA.5.1 and BA.5.2)	USA															3			.	-	.	*	D	.	.	.	.	.	.		.	N	K	.	R	N	K	A	.	.	Y		Y	K	H
	BA.4 + V3G with K440N reversion (BA.4.1)	Mexico/Chile/Israel															3			.	-	.	*	D	.	.	.	.	.	.		.	N	.	.	R	N	K	A	.	.	Y		Y	K	H
	BA.5 + A701S (BA.5.2.1)	USA															4			.	-	.	*	D	.	.	.	.	.	.		.	N	K	.	R	N	K	A	.	.	Y		Y	K	H
	BA.5 + T76I	USA/South Africa													2	1	4			.	-	.	*	D	.	.	.	.	.	.		.	N	K	.	R	N	K	A	.	.	Y		Y	K	H
	BA.4 + V3G + I670V (BA.4.1.1)	USA/UK/Israel/Germany															4			.	-	.	*	D	.	.	.	.	.	.		.	N	K	.	R	N	K	A	.	.	Y		Y	K	H
	BA.4 + V3G + C1235F (BA.4.1)	Israel															4			.	-	.	*	D	.	.	.	.	.	.		.	N	K	.	R	N	K	A	.	.	Y		Y	K	H
	Well investigated lineages
	B.1.617.2 (Delta) partial backbone (and also some AY.3)	India			1													Well studied		.	.	.	.	D	.	.	.	.	.	.		.	.	.	.	R	.	K	.	.	.	.		.	.	R		.	N
	P.1 (Gamma)	Brazil		1														Well studied		F	.	.	.	.	.	.	.	.	.	.		.	T	.	.	.	.	.	K	.	.	Y		Y	.	.		.	.
	B.1.351 (Beta)	South Africa		1														Well studied		F	.	.	.	.	.	.	.	-	.	.		.	N	.	.	.	.	.	K	.	.	Y		.	.	.		V	.
	B.1.617.1 (Kappa)	India		1	1													Well studied		.	.	I	.	D	.	.	.	.	.	.		.	.	.	.	R	.	.	Q	.	.	.		.	.	R		.	.
	B.1.1.7 + E484K	UK		W	2													Well studied		.	-	.	.	.	-	.	.	.	.	.		.	.	.	.	.	.	.	K	.	.	Y		.	.	H		.	.
	B.1.1.7 (Alpha)	UK		1														Well studied		.	-	.	.	.	-	.	.	.	.	.		.	.	.	.	.	.	.	.	.	.	Y		.	.	H		.	.
	B.1.427/429 (Epsilon)	California		1														Well studied		.	.	.	.	.	.	.	C	.	.	.		.	.	.	.	R	.	.	.	.	.	.		.	.	.		.	.
	R.1	Japan		1	1													Well studied		.	.	.	.	.	.	.	L	.	.	.		.	.	.	.	.	.	.	K	.	.	.		.	.	.		.	.
	B.1.526 with E484K (was B.1.526)			1	W													Well studied		.	.	I	.	.	.	.	.	.	G	.		.	.	.	.	.	.	.	K	.	.	.		.	.	.		V	.
	P.2 (Zeta)	Brazil		1	W													Well studied		.	.	.	.	.	.	.	.	.	.	.		.	.	.	.	.	.	.	K	.	.	.		.	.	.		.	.
	B.1.526 with L452R (was B.1.526.1)	New York		1	W													Well studied		.	.	.	.	.	-	.	.	.	.	.		.	.	.	.	R	.	.	.	.	.	.		.	.	.		.	H
	A.23.1	Uganda		1	W													Well studied		.	.	.	.	.	.	.	.	.	.	.		.	.	.	.	.	.	.	.	.	.	.		.	.	R		.	.
	C.37 (Lambda)	Chile		1	1	1												Well studied		.	.	.	.	.	.	.	.	.	N	.		.	.	.	.	Q	.	.	.	S	.	.		.	.	.		.	.
	B.1.621 (Mu)	Colombia			1	1	1											Well Studied		.	.	I	.	.	S	N	.	.	.	.		K	.	.	.	.	.	.	K	.	.	Y		.	.	H		.	N
	B.1.617.2 + E484Q				1	1	2											Well Studied		.	.	.	.	D	.	.	.	.	.	.		.	.	.	.	R	.	K	Q	.	.	.		.	.	R		.	N
	B.1.617.2 + V70F + A222V + K417N (AY.2)				3	1	2											Well Studied		.	.	.	.	D	.	.	.	.	.	.		.	N	.	.	R	.	K	.	.	.	.		.	.	R		.	N
	B.1.617.2 + T95I + W258L + K417N (AY.1)					3	3											Well Studied		.	.	I	.	D	.	.	.	.	.	L		.	N	.	.	R	.	K	.	.	.	.		.	.	R		.	N
	B.1.525 (Eta)	UK		1	1	1												Studied		.	-	.	.	.	-	.	.	.	.	.		.	.	.	.	.	.	.	K	.	.	.		.	.	.		.	.
	B.1.1.519	Mexico		1	1	1												Studied		.	.	.	.	.	.	.	.	.	.	.		.	.	.	.	.	.	K	.	.	.	.		.	.	H		.	.
	BA.1 (previously B.1.1.529) (Omicron)	Botswana							1									Well Studied		.	-	.	*	D	-	-	.	.	.	.		.	N	K	S	.	N	K	A	.	.	Y		Y	K	H
	BA.2									1	1							Well Studied		.	-	.	*	D	.	.	.	.	.	.		.	N	K	.	R	N	K	A	.	.	Y		Y	K	H
	BA.1.1 (BA.1 + R346K)									1	1	1	1					Well Studied		.	-	.	*	D	-	-	.	.	.	.		K	N	K	S	.	N	K	A	.	.	Y		Y	K	H
	Background color code
	Referred to by PANGO lineage
	B.1.1.7 sublineage
	B.1.617.2 sublineage
	P.1 sublineage
	BA.1 sublineage
	BA.2/3 sublineage
	BA.4 sublineages
	BA.5 sublineage
	PREVIOUSLY NON-PRIORITISED LINEAGES
	Retired 2022-08-12
	BA.2 + Y449N	UK													3	3	4			.	.	.	*	D	.	.	.	.	.	.		.	N	K	.	.	N	K	A	.	.	Y		Y	K	H
	BA.4 + N658S + A701V (BA.4)	USA
	BA.4 + D936N (BA.4)	USA
	BA.2 + L452R (associated with BA.2.11)													2	2	2				.	.	.	*	D	.	.	.	.	.	.		.	N	K	.	R	N	K	A	.	.	Y		Y	K	H
	BA.2 + 248S + ins248GEN	Italy													2	2				.	.	.	*	D	.	.	.	.	.	.		.	N	K	.	.	N	K	A	.	.	Y		Y	K	H
	BA.2 + L452M (BA.2 / BA.2.13 / BA.2.9.1)	Denmark											2	2	3	2				.	.	.	*	D	.	.	.	.	.	.		.	N	K	.	M	N	K	A	.	.	Y		Y	K	H
	BA.2 + in212SGR (alternative representation V213S, ins213GRG is used in GISAID)	Denmark										2	2	3	2	2				.	.	.	*	D	.	.	.	.	.	.		.	N	K	.	.	N	K	A	.	.	Y		Y	K	H
	BA.4 + V3G with S408R reversion (BA.4.1)	Israel
	BA.2 + I68T	Belgium													3	3				.	.	.	*	D	.	.	.	.	.	.		.	N	K	.	.	N	K	A	.	.	Y		Y	K	H
	BA.2 + W64R	India													3	3				.	.	.	*	D	.	.	.	.	.	.		.	N	K	.	.	N	K	A	.	.	Y		Y	K	H
	Retired 2022-07-15
	BA.1.1+E484V	US, UK											1	3	3	R				.	-	.	*	D	-	-	.	.	.	.		K	N	K	S	.	N	K	V	.	.	Y		Y	K	H
	BA.2+S371Y	France													3	R				.	.	.	*	D	.	.	.	.	.	.		.	N	K	.	.	N	K	A	.	.	Y		Y	K	H
	BA.2 + L24_ + P25_ + P26_ + A27_	Denmark									3	2	1	3	3	R				.	.	.	*	D	.	.	.	.	.	.		.	N	K	.	.	N	K	A	.	.	Y		Y	K	H
	Retired 2022-06-17
	BA.2+L452Q+S704L+N164K	US												3						.	.	.	*	D	.	.	.	.	.	.		.	N	K	.	Q	N	K	A	.	.	Y		Y	K	H
	BA.2+L452Q	Canada											2	3						.	.	.	*	D	.	.	.	.	.	.		.	N	K	.	Q	N	K	A	.	.	Y		Y	K	H
	BA.2+Y248S	Denmark												3						.	.	.	*	D	.	.	.	.	.	.		.	N	K	.	.	N	K	A	.	.	Y		Y	K	H
	BA.2+E484V	Denmark											2	3						.	.	.	*	D	.	.	.	.	.	.		.	N	K	.	.	N	K	V	.	.	Y		Y	K	H
	BA.2 + L24S (without L24-, P25-, P26-)	Denmark																		.	.	.	*	D	.	.	.	.	.	.		.	N	K	.	.	N	K	A	.	.	Y		Y	K	H
	BA.2+L452M+D936Y (rare within larger lineage BA.2.13)	Belgium												3						.	.	.	*	D	.	.	.	.	.	.		.	N	K	.	M	N	K	A	.	.	Y		Y	K	H
	BA.2+E1202Q	SA in BA.1, Denmark in BA.2																		.	.	.	*	D	.	.	.	.	.	.		.	N	K	.	.	N	K	A	.	.	Y		Y	K	H
	BA.4+I670V	South Africa																		.	.	.	*	D	.	.	.	.	.	.		.	N	K	.	.	N	K	A	.	.	Y		Y	K	H
	BA.2+N440_												3							.	.	.	*	D	.	.	.	.	.	.		.	N	.	.	.	N	K	A	.	.	Y		Y	K	H
	BA.2+N408_																			.	.	.	*	D	.	.	.	.	.	.		.	N	K	.	.	N	K	A	.	.	Y		Y	K	H
	Retired (2022-05-13)
	BA.2+V213S (replacing V213G)	Denmark																		.	.	.	*	D	.	.	.	.	.	.		.	N	K	.	.	N	K	A	.	.	Y		Y	K	H
	BA.1 + R346K + I666S + V736G + C738W + I993S + Y1272D	Poland											2							.	-	.	*	D	-	-	.	.	.	.		K	N	K	S	.	N	K	A	.	.	Y		Y	K	H
	BA.1 + A701V									1	2	2	3							.	-	.	*	D	-	-	.	.	.	.		.	N	K	S	.	N	K	A	.	.	Y		Y	K	H
	BA.2+G798D	India											3							.	.	.	*	D	.	.	.	.	.	.		.	N	K	.	.	N	K	A	.	.	Y		Y	K	H
	AY.4 x BA.1 chimera (Delta NTD until 157-, 158- , then BA.1) (associated with Pango lineage XD)	France											3							.	.	.	.	D	.	.	.	.	.	.		.	N	K	S	.	N	K	A	.	.	Y		Y	K	H
	BA.1.1 + in214GAR + D215N	Croatia										2	3							.	-	.	*	D	-	-	.	.	.	.		K	N	K	S	.	N	K	A	.	.	Y		Y	K	H
	BA.2+S704L (without L452Q)	UK/US																		.	.	.	*	D	.	.	.	.	.	.		.	N	K	.	.	N	K	A	.	.	Y		Y	K	H
	BA.2+S730F	US																		.	.	.	*	D	.	.	.	.	.	.		.	N	K	.	.	N	K	A	.	.	Y		Y	K	H
	BA.2+P1162S												3							.	.	.	*	D	.	.	.	.	.	.		.	N	K	.	.	N	K	A	.	.	Y		Y	K	H
	BA.2 x BA.1.1 chimera (BA.2 with some BA.1.1 RBD)	UK											3							.	.	.	*	D	.	.	.	.	.	.		K	N	K	.	.	N	K	A	.	.	Y		Y	K	H
	BA.2+N440_												3							.	.	.	*	D	.	.	.	.	.	.		.	N	.	.	.	N	K	A	.	.	Y		Y	K	H
	BA.1 + K417_ + N440_ + G446_	USA									3	3	3							.	-	.	*	D	-	-	.	.	.	.		.	.	.	.	.	N	K	A	.	.	Y		Y	K	H
	BA.1 + F643L + A701V	UK									2	2	3							.	-	.	*	D	-	-	.	.	.	.		.	N	K	S	.	N	K	A	.	.	Y		Y	K	H
	BA.2 x BA.1 chimera (BA.2 with some BA.1 NTD)	Germany											3							.	-	.	*	D	.	.	.	.	.	.		.	N	K	.	.	N	K	A	.	.	Y		Y	K	H
	XE	UK											2							.	.	.	*	D	.	.	.	.	.	.		.	N	K	.	.	N	K	A	.	.	Y		Y	K	H
	Retired (2022-04-07)
	BA.1 + N211_ + L212_ + 214_	Denmark									3	3								.	-	.	*	D	-	-	.	.	.	.		.	N	K	S	.	N	K	A	.	.	Y		Y	K	H
	BA.2+N408_
	BA.2+P1162L
	BA.2_+I1221T
	BA.2+M1229I
	BA.2+Q787H	UK
	BA.2+A522P	India, Denmark
	BA.2+A846G	UK
	BA.1 + Q628K	Denmark, UK									2	2								.	-	.	*	D	-	-	.	.	.	.		.	N	K	S	.	N	K	A	.	.	Y		Y	K	H
	BA.2+I68T	India
	BA.1 + I1081V									2	2	2								.	-	.	*	D	-	-	.	.	.	.		.	N	K	S	.	N	K	A	.	.	Y		Y	K	H
	BA.1 + N211_ + L212_ + 214_ + G339_ + S371_ + S373_ + S375_ + K417_ + N440_ + G446_ + L452R	Turkey									3	3								.	-	.	*	D	-	-	.	.	.	.		.	.	.	.	R	N	K	A	.	.	Y		Y	K	H
	BA.2+S704L	India
	BA.2+F186S	UK
	BA.1 + K417_ + N440_ + G446_ + L452R (underscore = ancestral)									1	2	2								.	-	.	*	D	-	-	.	.	.	.		.	.	.	.	R	N	K	A	.	.	Y		Y	K	H
	BA.1 + K417_ (underscore = ancestral)	USA									2	2								.	-	.	*	D	-	-	.	.	.	.		.	.	K	S	.	N	K	A	.	.	Y		Y	K	H
	B.1.640.2									2	3	3								.	.	.	-	-	-	.	.	.	.	.		S	.	.	.	.	.	.	K	S	.	Y		.	.	H
	BA.3									2	2	2								.	-	.	*	D	-	-	.	.	.	.		.	N	K	S	.	N	K	A	.	.	Y		Y	K	H
	BA.1+ I666S + V736G + C738W + I993S + Y1272D	Poland
	BA.1 + 1_E156- + F157- + R158G + N211_ + L212_ + 214_ + G339_ + S371_ + S373_ + S375_ + K417_ + N440_ + G446_ + L452R + S477_ + E484_ + Q493_ + G496_ + Q498_ + N501_ + Y505_	Italy									3	3								.	-	.	*	D	-	-	.	.	.	.		.	.	.	.	R	.	.	.	.	.	.		Y	K	H
	BA.1 + 1_G339_ + S371_ + S373_ + S375_ + K417_ + N440_ + G446_ + L452R_S477_ + E484_ + Q493_ + G496_ + Q498_ + N501_ + Y505_ + T547_ + H655_ + N679_ + P681R	Turkey									3	3								.	-	.	*	D	-	-	.	.	.	.		.	.	.	.	R	.	.	.	.	.	.		.	.	R
	B.1.617.2 + T95I + E484A								1	2	3	3								.	.	I	.	D	.	.	.	.	.	.		.	.	.	.	R	.	K	A	.	.	.		.	.	R
	Retired (2022-03-11)
	B.1.640.1 (previously B.1.1640)	France							1	2	3									.	.	.	-	-	-	.	.	.	.	.		S	.	.	.	.	.	.	.	R	.	Y		.	.	H
	B.1.617.2 + K77T + E484Q					R		3	1	3	3									.	.	.	.	D	.	.	.	.	.	.		.	.	.	.	R	.	K	Q	.	.	.		.	.	R
	B.1.617.2 + T95I + Y145H + A222V (now part of AY4.2)	UK				R		1	1	2	3									.	.	I	.	D	.	H	.	.	.	.		.	.	.	.	R	.	K	.	.	.	.		.	.	R
	B.1.617.2 + A222V	Indonesia, Italy			3	1	1	1	1	3	3									.	.	.	.	D	.	.	.	.	.	.		.	.	.	.	R	.	K	.	.	.	.		.	.	R		.	N
	B.1.617.2 + T95I + E484K								1	3	3									.	.	I	.	D	.	.	.	.	.	.		.	.	.	.	R	.	K	K	.	.	.		.	.	R
	B.1.617.2 + G446V					2	1	1	1	3	3									.	.	.	.	D	.	.	.	.	.	.		.	.	.	V	R	.	K	.	.	.	.		.	.	R		.	N
	B.1.617.2 + T95I + H655Y						3	2	2	4	3									.	.	I	.	D	.	.	.	.	.	.		.	.	.	.	R	.	K	.	.	.	.		Y	.	R		.	N
	B.1.617.2 + V36F + T95I + Y145H + A222V (AY.4.2.1)	UK							2	4	3									.	.	I	.	D	.	H	.	.	.	.		.	.	.	.	R	.	K	.	.	.	.		.	.	R
	B.1.617.2 + T95I + S494L						2	2	2	4	3									.	.	I	.	D	.	.	.	.	.	.		.	.	.	.	R	.	K	.	.	L	.		.	.	R		.	N
	B.1.617.2 + T95I + Q675H						3	2	3	4	3									.	.	I	.	D	.	.	.	.	.	.		.	.	.	.	R	.	K	.	.	.	.		.	.	R		.	N
	B.1.617.2 + T95I				2	2	1	1	1	3	3									.	.	I	.	D	.	.	.	.	.	.		.	.	.	.	R	.	K	.	.	.	.		.	.	R		.	N
	Retired 2022-02-10
	P.1.9 (P.1 + Q675H)						4	2	3	4										F	.	.	.	.	.	.	.	.	.	.		.	T	.	.	.	.	.	K	.	.	Y		Y	.	.		.	.
	B.1.617.2 + T95I + Y145H + A222V + V1264L	Scotland						1	1	3										.	.	I	.	D	.	H	.	.	.	.		.	.	.	.	R	.	K	.	.	.	.		.	.	R
	B.1.637.1 (Still asigned as B.1.637 in GISAID)	USA/NY								2										.	-	.	.	-	-	.	.	.	.	.		.	.	.	R	R	.	R	.	.	.	.		.	.	R
	B.1.617.2 + T95I + G446V + L1265F (AY.34.1)	Chile																		.	.	I	.	D	.	.	.	.	.	.		.	.	.	V	R	.	K	.	.	.	.		.	.	R
	B.1.639 + L452R	Germany	I moved this to 'New PANGOs' as we do not have a B.1.639 already																	.	-	.	*	D	-	-	.	.	.	.		.	.	.	.	R	.	K	.	.	.	.		.	.	.
	B.1.617.2 + T29A + T250I + T299I + Q613H						3	1	2	4										.	.	.	.	D	.	.	.	.	.	.		.	.	.	.	R	.	K	.	.	.	.		.	.	R		.	N
	B.1.617.2 + T95I + L1265F (AY.34.1)	Chile																		.	.	I	.	D	.	.	.	.	.	.		.	.	.	.	R	.	K	.	.	.	.		.	.	R
	B.1.617.2 + V36F + T95I + Y145H + A222V + V1264L	UK							2	4										.	.	I	.	D	.	H	.	.	.	.		.	.	.	.	R	.	K	.	.	.	.		.	.	R
	B.1.617.2 + T95I + I850L (out of retirement)	Germany					R		1	4										.	.	I	.	D	.	.	.	.	.	.		.	.	.	.	R	.	K	.	.	.	.		.	.	R	R
	B.1.617.2 + T95I + Q677H	India				1	2	1	1	3										.	.	I	.	D	.	.	.	.	.	.		.	.	.	.	R	.	K	.	.	.	.		.	.	R		.	N
	BA.1 + N211_ + L212_ + 214_ + G339_ + S371_ + S373_ + S375_ + K417_ + N440_ + G446_ + L452R + S477_ + E484_ + Q493_ + G496_ + Q498_ + N501_ + Y505_	Turkey	B.1.1.529 x [Delta NTD + RBD chimera, likely sequencing issues]																	.	-	.	*	D	-	-	.	.	.	.		.	.	.	.	R	.	.	.	.	.	.		Y	K	H
	Retired 2022-01-14
	P.1.7 (P.1 + P681H)	Brazil					1	2	3											F	.	.	.	.	.	.	.	.	.	.		.	T	.	.	.	.	.	K	.	.	Y		Y	.	H		.	.
	P.1.8 (P.1 + T470N + P681R + C1235F)					2	3	3	3											F	.	.	.	.	.	.	.	.	.	.		.	T	.	.	.	.	.	K	.	.	Y		Y	.	R		.	.
	B.1.617.2 + Q613H								1											.	.	.	.	D	.	.	.	.	.	.		.	.	.	.	R	.	K	.	.	.	.		.	.	R
	B.1.617.2 + T95I + V1104L (Richards row 60, but out of retirement, and here it is in its common form, with the T95I)					R			2											.	.	I	.	D	.	.	.	.	.	.		.	.	.	.	R	.	K	.	.	.	.		.	.	R
	B.1.617.2 + P251L					2	2	1	2											.	.	.	.	D	.	.	.	.	.	.		.	.	.	.	R	.	K	.	.	.	.		.	.	R		.	N
	B.1.617.2 + T95I + K444N						4	3	3											.	.	I	.	D	.	.	.	.	.	.		.	.	.	.	R	.	K	.	.	.	.		.	.	R		.	N
	B.1.617.2 + L1234I + V1264L								1											.	.	.	.	D	.	.	.	.	.	.		.	.	.	.	R	.	K	.	.	.	.		.	.	R
	B.1.617.2 + T95I + D138H						3	2	2											.	.	I	.	D	.	.	.	.	.	.		.	.	.	.	R	.	K	.	.	.	.		.	.	R		.	N
	B.1.617.2 + A222V + V1264L (now part of AY.4)					R		1	2											.	.	.	.	D	.	.	.	.	.	.		.	.	.	.	R	.	K	.	.	.	.		.	.	R
	B.1.617.2 + A222V + Q613H (Alternative to Richard's row 61: the much more common alternative to just Q613H)								2											.	.	.	.	D	.	.	.	.	.	.		.	.	.	.	R	.	K	.	.	.	.		.	.	R
	B.1.617.2 + V70I								3											.	*	.	.	D	.	.	.	.	.	.		.	.	.	.	R	.	K	.	.	.	.		.	.	R
	B.1.617.2 + T95I + S477I						4	2	3											.	.	I	.	D	.	.	.	.	.	.		.	.	.	.	R	I	K	.	.	.	.		.	.	R		.	N
	B.1.617.2 + T95I + L1234I + V1264L (Alternative to Richard's row 66)								3											.	.	I	.	D	.	.	.	.	.	.		.	.	.	.	R	.	K	.	.	.	.		.	.	R
	B.1.617.2 + T29A + T250I						1	1	2											.	.	.	.	D	.	.	.	.	.	.		.	.	.	.	R	.	K	.	.	.	.		.	.	R		.	N
	B.1.617.2 + S112L + A522V						3	2	3											.	.	.	.	D	.	.	.	.	.	.		.	.	.	.	R	.	K	.	.	.	.		.	.	R		.	N
	B.1.617.2 + A1078S	India, Europe						2	3											.	.	.	.	.	.	.	.	.	.	.		.	.	.	.	R	.	K	.	.	.	.		.	.	R
	B.1.617.2 + S112L (Richards row 58 above, but out of retirement)								3											.	.	.	.	D	.	.	.	.	.	.		.	.	.	.	R	.	K	.	.	.	.		.		R		.	N
	Retired 2021-12-09
	B.1.621 + K417N						2	3												.	.	I	.	.	S	N	.	.	.	.		K	N	.	.	.	.	.	K	.	.	Y		.	.	H		.	N
	B.1.526 (Iota) + R78S + D215H + L244:247- + G446R + T478R																			.	.	.	.	.	-	.	.	.	.	.		.	.			R	.	R	.	.	.	.		.		.
	B.1.617.2 + A222V + V367L						2	3												.	.	.	.	D	.	.	.	.	.	.		.	.	.	.	R	.	K	.	.	.	.		.	.	R		.	N
	P.1.15 (same as P.1 for spike)
	B.1.617.2 + T95I + Q414H						3	2												.	.	I	.	D	.	.	.	.	.	.		.	.	.	.	R	.	K	.	.	.	.		.	.	R		.	N
	B.1.596 del141-144 (associated with transmission in white-tailed deer)	US
	P.1.4 (P.1 + N679K)	Brazil					1	2												F	.	.	.	.	.	.	.	.	.	.		.	T	.	.	.	.	.	K	.	.	Y		Y	K	.		.	.
	Retired 2021-11-05
	B.1.617.2 + T95I + S255F						3													.	.	I	.	D	.	.	.	.	.	.		.	.			R	.	K	.	.	.	.		.		R		.	N
	B.1.617.2 + T572I	India, Turkey																		.	.	.	.	D	.	.	.	.	.	.		.	.			R	.	K	.	.	.	.		.		R
	B.1.617.2 + T95I + Y144-						4													.	.	I	.	D	-	.	.	.	.	.		.	.			R	.	K	.	.	.	.		.		R		.	N
	B.1.617.2 + A222V + D253A						3													.	.	.	.	D	.	.	.	.	A	.		.	.			R	.	K	.	.	.	.		.		R		.	N
	B.1.617.2 + A222V + T250S						4													.	.	.	.	D	.	.	.	.	.	.		.	.			R	.	K	.	.	.	.		.		R		.	N
	B.1.617.2 + T95I + N148S						4													.	.	I	.	D	.	.	.	.	.	.		.	.			R	.	K	.	.	.	.		.		R		.	N
	B.1.617.2 + P809S	India, Europe																		.	.	.	.	D	.	.	.	.	.	.		.	.			R	.	K	.	.	.	.		.		R
	B.1.617.2 + T95I + P1162S						4													.	.	I	.	D	.	.	.	.	.	.		.	.			R	.	K	.	.	.	.		.		R		.	N
	B.1.617.2 + T95I + S256L						4													.	.	I	.	D	.	.	.	.	.	.		.	.			R	.	K	.	.	.	.		.		R		.	N
	Retired 2021-10-08
	B.1.617.2 + V1264L					3														.	.	.	.	D	.	.	.	.	.	.		.	.			R	.	K	.	.	.	.		.		R		.	N
	B.1.617.2 + S112L																			.	.	.	.	D	.	.	.	.	.	.		.	.			R	.	K	.	.	.	.		.		R		.	N
	B.1.617.2 + L455F																			.	.	.	.	D	.	.	.	.	.	.		.	.			R	.	K	.	.	.	.		.		R		.	N
	B.1.617.2 + T22I + A67V	UK																		.	.	.	.	D	.	.	.	.	.	.		.	.			R	.	K	.	.	.	.		.		R		.	N
	B.1.617.2 + T95I + T250N																			.	.	I	.	D	.	.	.	.	.	.		.	.			R	.	K	.	.	.	.		.		R		.	N
	B.1.617.2 + T29A - D142G + T299I + Q613H (the only form of this variant has ancestral G142)																			.	.	.	.	.	.	.	.	.	.	.		.	.			R	.	K	.	.	.	.		.		R		.	N
	B.1.617.2 + K77T																			.	.	.	.	D	.	.	.	.	.	.		.	.			R	.	K	.	.	.	.		.		R		.	N
	B.1.617.2 + A222V + V289I																			.	.	.	.	D	.	.	.	.	.	.		.	.			R	.	K	.	.	.	.		.		R		.	N
	B.1.617.2 + L18F + T95I																			F	.	I	.	D	.	.	.	.	.	.		.	.			R	.	K	.	.	.	.		.		R		.	N
	B.1.617.2 + A222V + N1074S + V1264L																			.	.	.	.	D	.	.	.	.	.	.		.	.			R	.	K	.	.	.	.		.		R		.	N
	B.1.617.2 + T95I + D253G																			.	.	I	.	D	.	.	.	.	G	.		.	.			R	.	K	.	.	.	.		.		R		.	N
	B.1.617.2 + T95I + N501Y + P681H																			.	.	I	.	D	.	.	.	.	.	.		.	.			R	.	K	.	.	.	Y		.		H		.	N
	B.1.617.2 + H69- + V70-				4	3														.	-	.	.	D	.	.	.	.	.	.		.	.			R	.	K	.	.	.	.		.		R		.	N
	P.1.3 (P.1 + L141-,G142-,V143-,Y144-)																			F	.	.	.	-	-	.	.	.	.	.		.	T			.	.	.	K	.	.	Y		Y		.		.	.
	B.1.617.2 + T791I																			.	.	.	.	D	.	.	.	.	.	.		.	.			R	.	K	.	.	.	.		.		R		.	N
	C.1.2					2														.	.	.	.	.	-	.	.	.	.	.		.	.			.	.	.	K	.	.	Y		Y		.		.	.
	B.1.617.2 + V362F																			.	.	.	.	D	.	.	.	.	.	.		.	.			R	.	K	.	.	.	.		.		R		.	N
	B.1.617.2 + S112L + S477G																			.	.	.	.	D	.	.	.	.	.	.		.	.			R	G	K	.	.	.	.		.		R		.	N
	B.1.617.2 + A688V					3														.	.	.	.	D	.	.	.	.	.	.		.	.			R	.	K	.	.	.	.		.		R		.	N
	B.1.617.2 - G156E - -157F - -158R					2														.	.	.	.	D	.	.	.	.	.	.		.	.			R	.	K	.	.	.	.		.		R		.	N
	B.1.617.2 + H69- + V70- + Y144-				4	3														.	-	.	.	D	-	.	.	.	.	.		.	.			R	.	K	.	.	.	.		.		R		.	N
	B.1.617.2 + H69-,V70- + Y144- + 142G + E156 + F157 + R158 (likely Alpha recombination)																			.	-	.	.	.	-	.	.	.	.	.		.	.			R	.	K	.	.	.	.		.		R		.	N
	B.1.626	USA																		F	.	.	.	.	.	.	.	.	.	.		.	.			.	.	.	K	S	.	T		.		.		.	.
	B.1.619.1			W	3	2														.	.	.	.	.	.	.	.	.	.	.		.	.			.	.	.	K	.	.	.		.		.		.	.
	C.1.2 + P25L + N440K + P681H + D936H					2														.	.	.	.	.	-	.	.	.	.	.		.	.			.	.	.	K	.	.	Y		Y		H		.	.
	B.1.617.2 + L244S																			.	.	.	.	D	.	.	.	.	.	.		.	.			R	.	K	.	.	.	.		.		R		.	N
	B.1.617.2 + A222V + A262S																			.	.	.	.	D	.	.	.	.	.	.		.	.			R	.	K	.	.	.	.		.		R		.	N
	B.1.617.2 - 452L																			.	.	.	.	D	.	.	.	.	.	.		.	.			.	.	K	.	.	.	.		.		R		.	N
[truncated: 115 more rows]
[truncated: 154 more columns]

## Sheet: SNAPSHOT Variants 2022-07-15
		First IDed in		Priority															L18	H69 V70	T95	L141 G142 V143	G142	Y144	Y145	W152	L241 L242 A243	D253	W258		R346	K417	N440	G446	L452	S477	T478	E484	F490	S494	N501		H655	N679	P681		A701	D950	V1176
[truncated: 313 more rows]
[truncated: 83 more columns]

[truncated: 39 more sheets: DRAFT Variants 2022-08-12, SNAPSHOT Variants 2022-06-17, DRAFT Variants 2022-07-15, SNAPSHOT Variants 2022-05-13, SNAPSHOT Variants 2022-03-11, SNAPSHOT Variants 2022-02-11, SNAPSHOT Variants 2022-01-14 , Colors Variants 2022-01-14 , Variants 2021-12-09 , Variants 2021-11-05 , Variants 2021-10-08, B.1.617.2 (Delta) Variants 2021, P.1 (Gamma) Variants 2021-10-08, B.1.617.2 Variants under consid, Omicron variants availiable, SINGLE LIST Variants 2022-01-14, Delta with notation Variants 20, Single list Variants 2021-12-09, B.1.640 substs details, Delta variants available …]
